# Supplementary material for: Construction and Analysis of the Model of Energy Metabolism in E. coli
Source: PLoS One. 2013 Jan 30;8(1):e55137. doi: 10.1371/journal.pone.0055137 (PMC3559392; doi:10.1371/journal.pone.0055137)
Supplement: Table S1 — Standard Gibbs free energy formation of 167 compounds. (XLS) [file pone.0055137.s001.xls]

## Sheet: compounds
compound abbreviation		formation delta G (pH 7)
'2mecdp'		0
'3haACP'		-41.2172
'3hcddec5eACP'		-5.7503
'3hcmrs7eACP'		-2.4915
'3hcpalm9eACP'		0.8707
'3hcvac11eACP'		4.1159
'3hddecACP'		-28.0713
'3hdecACP'		-31.3765
'3hhexACP'		-37.9399
'3hmrsACP'		-24.7576
'3hoctACP'		-34.6627
'3hoctaACP'		-18.1917
'3hpalmACP'		-21.4815
'3ocddec5eACP'		2.3204
'3ocmrs7eACP'		5.5792
'3ocpalm9eACP'		8.0397
'3ocvac11eACP'		12.1946
'3oddecACP'		-20.0169
'3odecACP'		-23.3155
'3ohexACP'		-29.8745
'3omrsACP'		-16.7023
'3ooctACP'		-26.5973
'3ooctdACP'		-10.1309
'3opalmACP'		-13.4183
'3sala'		0
'ACP'		27.2057
'acACP'		-6.5371
'actACP'		-33.1518
'adocbi'		0
'adocbip'		0
'adocbl'		0
'ag'		0
'agdpcbi'		0
'alatrna'		-38.688
'alpp'		6.69
'apoACP'		312.723
'arbtn-fe3'		0
'argtrna'		-23.7822
'asntrna'		-73.991
'aso3'		0
'aso4'		0
'asptrna'		-116.596
'btnso'		0
'but2eACP'		17.5764
'butACP'		-3.2773
'ca2'		0
'cbi'		0
'cbl1'		0
'cd2'		0
'cddec5eACP'		32.1817
'cdec3eACP'		28.923
'cl'		0
'cobalt2'		0
'cpgn'		0
'cpppg3'		0
'cu2'		0
'cu'		0
'cystrna'		-34.0826
'dcaACP'		6.5695
'ddcaACP'		9.8849
'dmso'		0
'dsbaox'		0.021
'dsbard'		0
'dsbcox'		0.045
'dsbcrd'		0
'dsbdox'		0.045
'dsbdrd'		0
'dsbgox'		0.045
'dsbgrd'		0
'dscl'		0
'enter'		0
'fe3dcit'		0
'fe3dhbzs'		0
'fe3hox'		0
'fecrm'		0
'fecrm-un'		0
'feenter'		0
'feoxam'		0
'fldox'		1.9506
'fldrd'		0
'fmettrna'		-54.7018
'glntrna'		-62.816
'glutrna'		-114.895
'glytrna'		-38.5781
'grxox'		0
'grxrd'		0
'hdeACP'		38.8051
'hemeO'		0
'hexACP'		0
'hg2'		0
'histrna'		12.3668
'iletrna'		-35.5073
'k'		0
'leutrna'		-25.9773
'lpp'		0
'lystrna'		-34.8262
'malACP'		-84.4282
'metsox-R-L'		0
'metsox-S-L'		0
'mettrna'		-26.4928
'mg2'		0
'mn2'		0
'mobd'		0
'myrsACP'		13.1767
'na1'		0
'ni2'		0
'no'		-3.1573
'ocACP'		3.2773
'ocdcaACP'		19.7552
'octeACP'		41.2359
'palmACP'		16.4617
'pheme'		0
'phetrna'		7.9733
'ppp9'		0
'pppg9'		0
'pppi'		0
'ppt'		0
'protrna'		-13.495
'scl'		0
'sectrna'		0
'seln'		0
'selnp'		0
'sertrna'		-66.447
'sertrna-sec-'		-66.447
'sheme'		0
't3c11vaceACP'		64.3963
't3c5ddeceACP'		49.8381
't3c7mrseACP'		57.7969
't3c9palmeACP'		61.1606
'tddec2eACP'		30.7332
'tdeACP'		34.6405
'tdec2eACP'		27.4216
'thex2eACP'		20.8537
'thrtrna'		-66.557
'tmrs2eACP'		34.0323
'toct2eACP'		24.1309
'toctd2eACP'		40.6066
'tpalm2eACP'		37.3143
'trdox'		0
'trdrd'		0
'trnaala'		0
'trnaarg'		0
'trnaasn'		0
'trnaasp'		0
'trnacys'		0
'trnagln'		0
'trnaglu'		0
'trnagly'		0
'trnahis'		0
'trnaile'		0
'trnaleu'		0
'trnalys'		0
'trnamet'		0
'trnaphe'		0
'trnapro'		0
'trnasecys'		0
'trnaser'		0
'trnathr'		0
'trnatrp'		-33.1049
'trnatyr'		40.9725
'trnaval'		37.1526
'trptrna'		0
'tungs'		0
'tyrtrna'		0
'uppg3'		0
'valtrna'		0
'zn2'		0
