# Supplementary material for: Construction and Analysis of the Model of Energy Metabolism in E. coli
Source: PLoS One. 2013 Jan 30;8(1):e55137. doi: 10.1371/journal.pone.0055137 (PMC3559392; doi:10.1371/journal.pone.0055137)
Supplement: Table S2 — Gibbs free energy change () of 81 reactions (including the standard Gibbs free energy change and the free energy change of reaction at 1 mM concentrations for all species ), flux distribution and weight values. (XLS) [file pone.0055137.s002.xls]

## Sheet: reactions
Note1: A - standard delta G (pH 7); B - standard delta G (pH 7) in Ref.[5]; C - - delta G (pH 7),black from Ref.[5] and red from this study
Note2: Red rows are the 81 reactions with unknown delta G; The blue rows are EX_ & DM_ reactions; NaN indicates not calculating.
Note3: Flux distribution was calculated under the media condition of Ref.[5].
No.	Reaction Abbreviation	A	B	C		Equations	flux distribution	weight values
1	'12DGR120tipp'	0	0	0		12dgr120[p] --> 12dgr120[c]	0	0
2	'12DGR140tipp'	0	0	0		12dgr140[p] --> 12dgr140[c]	0	0
3	'12DGR141tipp'	0	0	0		12dgr141[p] --> 12dgr141[c]	0	0
4	'12DGR160tipp'	0	0	0		12dgr160[p] --> 12dgr160[c]	0	0
5	'12DGR161tipp'	0	0	0		12dgr161[p] --> 12dgr161[c]	0	0
6	'12DGR180tipp'	0	0	0		12dgr180[p] --> 12dgr180[c]	0	0
7	'12DGR181tipp'	0	0	0		12dgr181[p] --> 12dgr181[c]	0	0
8	'12PPDRtex'	0	0	0		12ppd-R[e] <==> 12ppd-R[p]	0	0
9	'12PPDRtpp'	0	0	0		12ppd-R[p] <==> 12ppd-R[c]	0	0
10	'12PPDStex'	0	0	0		12ppd-S[e] <==> 12ppd-S[p]	0	0
11	'12PPDStpp'	0	0	0		12ppd-S[p] <==> 12ppd-S[c]	0	0
12	'14GLUCANabcpp'	-6.694	-6.7	-10.8		14glucan[p] + atp[c] + h2o[c] --> 14glucan[c] + adp[c] + h[c] + pi[c]	0	0
13	'14GLUCANtexi'	0	0	0		14glucan[e] --> 14glucan[p]	0	0
14	'23CAMPtex'	0	0	0		23camp[e] <==> 23camp[p]	0	0
15	'23CCMPtex'	0	0	0		23ccmp[e] <==> 23ccmp[p]	0	0
16	'23CGMPtex'	0	0	0		23cgmp[e] <==> 23cgmp[p]	0	0
17	'23CUMPtex'	0	0	0		23cump[e] <==> 23cump[p]	0	0
18	'23DAPPAt2pp'	0	0	-6.6		23dappa[p] + h[p] --> 23dappa[c] + h[c]	0	0
19	'23DAPPAtex'	0	0	0		23dappa[e] <==> 23dappa[p]	0	0
20	23PDE2pp'	-6.932	-6.9	-6.9		[p] : 23cump + h2o --> 3ump + h	0	0
21	'23PDE4pp'	-6.932	-6.9	-6.9		[p] : 23ccmp + h2o --> 3cmp + h	0	0
22	'23PDE7pp'	-6.932	-6.9	-6.9		[p] : 23camp + h2o --> 3amp + h	0	0
23	'23PDE9pp'	-6.932	-6.9	-6.9		[p] : 23cgmp + h2o --> 3gmp + h	0	0
24	'26DAHtex'	0	0	0		26dap-M[e] <==> 26dap-M[p]	0	0
25	'2AGPA120tipp'	0	0	3.5		2ddecg3p[p] --> 2ddecg3p[c]	0	0
26	'2AGPA140tipp'	0	0	3.5		2tdecg3p[p] --> 2tdecg3p[c]	0	0
27	'2AGPA141tipp'	0	0	3.5		2tdec7eg3p[p] --> 2tdec7eg3p[c]	0	0
28	'2AGPA160tipp'	0	0	3.5		2hdecg3p[p] --> 2hdecg3p[c]	0	0
29	'2AGPA161tipp'	0	0	3.5		2hdec9eg3p[p] --> 2hdec9eg3p[c]	0	0
30	'2AGPA180tipp'	0	0	3.5		2odecg3p[p] --> 2odecg3p[c]	0	0
31	'2AGPA181tipp'	0	0	3.5		2odec11eg3p[p] --> 2odec11eg3p[c]	0	0
32	'2AGPE120tipp'	0	0	0		2agpe120[p] --> 2agpe120[c]	0	0
33	'2AGPE140tipp'	0	0	0		2agpe140[p] --> 2agpe140[c]	0	0
34	'2AGPE141tipp'	0	0	0		2agpe141[p] --> 2agpe141[c]	0	0
35	'2AGPE160tipp'	0	0	0		2agpe160[p] --> 2agpe160[c]	0	0
36	'2AGPE161tipp'	0	0	0		2agpe161[p] --> 2agpe161[c]	0	0
37	'2AGPE180tipp'	0	0	0		2agpe180[p] --> 2agpe180[c]	0	0
38	'2AGPE181tipp'	0	0	0		2agpe181[p] --> 2agpe181[c]	0	0
39	'2AGPEAT120'	-5.851	-5.9	-5.9		[c] : 2agpe120 + atp + ddca --> amp + pe120 + ppi	0	0
40	'2AGPEAT140'	-5.8506	-5.9	-5.9		[c] : 2agpe140 + atp + ttdca --> amp + pe140 + ppi	0	0
41	'2AGPEAT141'	-5.0078	-5	-5		[c] : 2agpe141 + atp + ttdcea --> amp + pe141 + ppi	0	0
42	'2AGPEAT160'	-5.8502	-5.9	-5.9		[c] : 2agpe160 + atp + hdca --> amp + pe160 + ppi	0	0
43	'2AGPEAT161'	-5.8514	-5.9	-5.9		[c] : 2agpe161 + atp + hdcea --> amp + pe161 + ppi	0	0
44	'2AGPEAT180'	-5.8508	-5.9	-5.9		[c] : 2agpe180 + atp + ocdca --> amp + pe180 + ppi	0	0
45	'2AGPEAT181'	-5.851	-5.9	-5.9		[c] : 2agpe181 + atp + ocdcea --> amp + pe181 + ppi	0	0
46	'2AGPG120tipp'	0	0	3.5		2agpg120[p] --> 2agpg120[c]	0	0
47	'2AGPG140tipp'	0	0	3.5		2agpg140[p] --> 2agpg140[c]	0	0
48	'2AGPG141tipp'	0	0	3.5		2agpg141[p] --> 2agpg141[c]	0	0
49	'2AGPG160tipp'	0	0	3.5		2agpg160[p] --> 2agpg160[c]	0	0
50	'2AGPG161tipp'	0	0	3.5		2agpg161[p] --> 2agpg161[c]	0	0
51	'2AGPG180tipp'	0	0	3.5		2agpg180[p] --> 2agpg180[c]	0	0
52	'2AGPG181tipp'	0	0	3.5		2agpg181[p] --> 2agpg181[c]	0	0
53	'2AGPGAT120'	-5.851	-5.9	-5.9		[c] : 2agpg120 + atp + ddca --> amp + pg120 + ppi	0	0
54	'2AGPGAT140'	-5.8506	-5.9	-5.9		[c] : 2agpg140 + atp + ttdca --> amp + pg140 + ppi	0	0
55	'2AGPGAT141'	-5.0078	-5	-5		[c] : 2agpg141 + atp + ttdcea --> amp + pg141 + ppi	0	0
56	'2AGPGAT160'	-5.8502	-5.9	-5.9		[c] : 2agpg160 + atp + hdca --> amp + pg160 + ppi	0	0
57	'2AGPGAT161'	-5.8514	-5.9	-5.9		[c] : 2agpg161 + atp + hdcea --> amp + pg161 + ppi	0	0
58	'2AGPGAT180'	-5.8508	-5.9	-5.9		[c] : 2agpg180 + atp + ocdca --> amp + pg180 + ppi	0	0
59	'2AGPGAT181'	-5.851	-5.9	-5.9		[c] : 2agpg181 + atp + ocdcea --> amp + pg181 + ppi	0	0
60	'2DGLCNRx'	-6.141	-6.1	-6.1		[c] : 2dhglcn + h + nadh --> glcn + nad	0	0
61	'2DGLCNRy'	-6.111	-6.1	-6.1		[c] : 2dhglcn + h + nadph --> glcn + nadp	0	0
62	'2DGULRx'	-6.141	-6.1	-6.1		[c] : 2dhguln + h + nadh --> idon-L + nad	0	0
63	'2DGULRy'	-6.111	-6.1	-6.1		[c] : 2dhguln + h + nadph --> idon-L + nadp	0	0
64	'2MAHMP'	-6.694	-6.7	-10.8		[c] : 2mahmp + h2o --> 4ampm + h + pi	0	0
65	'34dhpactex'	0	0	0		34dhpac[e] <==> 34dhpac[p]	0	0
66	'3AMPtex'	0	0	0		3amp[e] <==> 3amp[p]	0	0
67	'3CMPtex'	0	0	0		3cmp[e] <==> 3cmp[p]	0	0
68	'3GMPtex'	0	0	0		3gmp[e] <==> 3gmp[p]	0	0
69	'3HAD100'	2.1111	2.1	2.1		[c] : 3hdecACP --> h2o + tdec2eACP	0.262147	0.550509
70	'3HAD120'	2.1175	2.1	2.1		[c] : 3hddecACP --> h2o + tddec2eACP	0.151333	0.317799
71	'3HAD121'	-1.0987	-1.1	-1.1		[c] : 3hcddec5eACP --> h2o + t3c5ddeceACP	0.110814	-0.121896
72	'3HAD140'	2.1029	2.1	2.1		[c] : 3hmrsACP --> h2o + tmrs2eACP	0.0940177	0.197437
73	'3HAD141'	3.6013	3.6	3.6		[c] : 3hcmrs7eACP --> h2o + t3c7mrseACP	0.110814	0.398932
74	'3HAD160'	2.1088	2.1	2.1		[c] : 3hpalmACP --> h2o + tpalm2eACP	0.0940177	0.197437
75	'3HAD161'	3.603	3.6	3.6		[c] : 3hcpalm9eACP --> h2o + t3c9palmeACP	0.110814	0.398932
76	'3HAD180'	2.1113	2.1	2.1		[c] : 3hoctaACP --> h2o + toctd2eACP	0	0
77	'3HAD181'	3.5933	3.6	3.6		[c] : 3hcvac11eACP --> h2o + t3c11vaceACP	0	0
78	'3HAD40'	2.1066	2.1	2.1		[c] : 3haACP --> but2eACP + h2o	0.262147	0.550509
79	'3HAD60'	2.1066	2.1	2.1		[c] : 3hhexACP --> h2o + thex2eACP	0.262147	0.550509
80	'3HAD80'	2.1066	2.1	2.1		[c] : 3hoctACP --> h2o + toct2eACP	0.262147	0.550509
81	'3HCINNMH'	-95.6808	-95.7	-89.9		[c] : 3hcinnm + h + nadh + o2 --> dhcinnm + h2o + nad	0	0
82	'3HPPPNH'	-95.6805	-95.7	-89.9		[c] : 3hpppn + h + nadh + o2 --> dhpppn + h2o + nad	0	0
83	'3KGK'	-3.769	-3.8	-3.8		[c] : 3dhguln + atp --> 3dhgulnp + adp + h	0	0
84	'3NTD2pp'	-2.926	-2.9	-7		[p] : 3ump + h2o --> pi + uri	0	0
85	'3NTD4pp'	-2.926	-2.9	-7		[p] : 3cmp + h2o --> cytd + pi	0	0
86	'3NTD7pp'	-2.9254	-2.9	-7		[p] : 3amp + h2o --> adn + pi	0	0
87	'3NTD9pp'	-2.9252	-2.9	-7		[p] : 3gmp + h2o --> gsn + pi	0	0
88	'3OAR100'	-3.6889	-3.7	-3.7		[c] : 3odecACP + h + nadph <==> 3hdecACP + nadp	0.262147	-0.969945
89	'3OAR120'	-3.6825	-3.7	-3.7		[c] : 3oddecACP + h + nadph <==> 3hddecACP + nadp	0.151333	-0.559932
90	'3OAR121'	-3.6987	-3.7	-3.7		[c] : 3ocddec5eACP + h + nadph --> 3hcddec5eACP + nadp	0.110814	-0.410013
91	'3OAR140'	-3.6834	-3.7	-3.7		[c] : 3omrsACP + h + nadph <==> 3hmrsACP + nadp	0.151333	-0.559932
92	'3OAR141'	-3.6987	-3.7	-3.7		[c] : 3ocmrs7eACP + h + nadph --> 3hcmrs7eACP + nadp	0.110814	-0.410013
93	'3OAR160'	-3.6912	-3.7	-3.7		[c] : 3opalmACP + h + nadph <==> 3hpalmACP + nadp	0.0940177	-0.347865
94	'3OAR161'	-2.797	-2.8	-2.8		[c] : 3ocpalm9eACP + h + nadph --> 3hcpalm9eACP + nadp	0.110814	-0.31028
95	'3OAR180'	-3.6887	-3.7	-3.7		[c] : 3ooctdACP + h + nadph <==> 3hoctaACP + nadp	0	0
96	'3OAR181'	-3.7067	-3.7	-3.7		[c] : 3ocvac11eACP + h + nadph --> 3hcvac11eACP + nadp	0	0
97	'3OAR40'	-3.6934	-3.7	-3.7		[c] : actACP + h + nadph <==> 3haACP + nadp	0.262147	-0.969945
98	'3OAR60'	-3.6934	-3.7	-3.7		[c] : 3ohexACP + h + nadph <==> 3hhexACP + nadp	0.262147	-0.969945
99	'3OAR80'	-3.6934	-3.7	-3.7		[c] : 3ooctACP + h + nadph <==> 3hoctACP + nadp	0.262147	-0.969945
100	'3OAS100'	2.3111	2.3	-1.8		[c] : h + malACP + ocACP --> 3odecACP + ACP + co2	0.262147	-0.471865
101	'3OAS120'	2.3175	2.3	-1.8		[c] : dcaACP + h + malACP --> 3oddecACP + ACP + co2	0.151333	-0.272399
102	'3OAS121'	2.3013	2.3	-1.8		[c] : cdec3eACP + h + malACP --> 3ocddec5eACP + ACP + co2	0.110814	-0.199466
103	'3OAS140'	2.3166	2.3	-1.8		[c] : ddcaACP + h + malACP --> 3omrsACP + ACP + co2	0.151333	-0.272399
104	'3OAS141'	2.3013	2.3	-1.8		[c] : cddec5eACP + h + malACP --> 3ocmrs7eACP + ACP + co2	0.110814	-0.199466
105	'3OAS160'	2.3088	2.3	-1.8		[c] : h + malACP + myrsACP --> 3opalmACP + ACP + co2	0.0940177	-0.169232
106	'3OAS161'	2.303	2.3	-1.8		[c] : h + malACP + tdeACP --> 3ocpalm9eACP + ACP + co2	0.110814	-0.199466
107	'3OAS180'	2.3113	2.3	-1.8		[c] : h + malACP + palmACP --> 3ooctdACP + ACP + co2	0	0
108	'3OAS181'	2.2933	2.3	-1.8		[c] : h + hdeACP + malACP --> 3ocvac11eACP + ACP + co2	0	0
109	'3OAS60'	2.3066	2.3	-1.8		[c] : butACP + h + malACP --> 3ohexACP + ACP + co2	0.262147	-0.471865
110	'3OAS80'	2.3066	2.3	-1.8		[c] : h + hexACP + malACP --> 3ooctACP + ACP + co2	0.262147	-0.471865
111	'3PEPTabcpp'	-6.694	-6.7	-7.3		LalaDgluMdap[p] + atp[c] + h2o[c] --> LalaDgluMdap[c] + adp[c] + h[c] + pi[c]	0	0
112	'3PEPTtex'	0	0	0		LalaDgluMdap[e] <==> LalaDgluMdap[p]	0	0
113	'3UMPtex'	0	0	0		3ump[e] <==> 3ump[p]	0	0
114	'42A12BOOXpp'	-23.9387	-23.9	-26.3		[p] : dopa + h2o + o2 --> 34dhpac + h2o2 + nh4	0	0
115	'4HOXPACDtex'	0	0	0		4hoxpacd[e] <==> 4hoxpacd[p]	0	0
116	'4HTHRS'	-2.925	-2.9	-7		[c] : h2o + phthr --> 4hthr + pi	0	0
117	'4PCP'	-0.344	-0.3	-4.4		[c] : LalaDgluMdapDala + h2o --> LalaDgluMdap + ala-D	0	0
118	'4PCPpp'	-0.344	-0.3	-4.4		[p] : LalaDgluMdapDala + h2o --> LalaDgluMdap + ala-D	0	0
119	'4PEPTabcpp'	-6.694	-6.7	-7.3		LalaDgluMdapDala[p] + atp[c] + h2o[c] --> LalaDgluMdapDala[c] + adp[c] + h[c] + pi[c]	0	0
120	'4PEPTtex'	0	0	0		LalaDgluMdapDala[e] <==> LalaDgluMdapDala[p]	0	0
121	'5DGLCNR'	-3.621	-3.7	-3.7		[c] : 5dglcn + h + nadph <==> glcn + nadp	0	0
122	'5DGLCNt2rpp'	0	0	0.3		5dglcn[p] + h[p] <==> 5dglcn[c] + h[c]	0	0
123	'5DGLCNtex'	0	0	0		5dglcn[e] <==> 5dglcn[p]	0	0
124	'5DOAN'	-0.934	-0.9	-5		[c] : dad-5 + h2o --> 5drib + ade	0	0
125	'A5PISO'	1.436	1.4	1.4		[c] : ru5p-D <==> ara5p	0.0286576	0.0401207
126	'AACPS1'	-2.1686	-2.2	-2.2		[c] : ACP + atp + ttdca --> amp + myrsACP + ppi	0	0
127	'AACPS2'	-2.203	-2.2	-2.2		[c] : ACP + atp + ttdcea --> amp + ppi + tdeACP	0	0
128	'AACPS3'	-2.1742	-2.2	-2.2		[c] : ACP + atp + hdca --> amp + palmACP + ppi	0	0
129	'AACPS4'	-2.172	-2.2	-2.2		[c] : ACP + atp + hdcea --> amp + hdeACP + ppi	0	0
130	'AACPS5'	-3.0318	-3	-3		[c] : ACP + atp + ocdcea --> amp + octeACP + ppi	0	0
131	'AACPS6'	-2.1713	-2.2	-2.2		[c] : ACP + atp + ocdca --> amp + ocdcaACP + ppi	0	0
132	'AACPS7'	-2.1698	-2.2	-2.2		[c] : ACP + atp + ddca --> amp + ddcaACP + ppi	0	0
133	'AACPS8'	-2.1946	-2.2	-2.2		[c] : ACP + atp + dca --> amp + dcaACP + ppi	0	0
134	'AACPS9'	-2.1963	-2.2	-2.2		[c] : ACP + atp + octa --> amp + ocACP + ppi	0	0
135	'AACTOOR'	-21.4481	-21.4	-23.8		[c] : aact + h2o + o2 --> h2o2 + mthgxl + nh4	0	0
136	'AADDGT'	-1.359	-1.4	-1.4		[c] : dtdp4aaddg + unagamu --> dtdp + h + unagamuf	0	0
137	'AAMYL'	0	0	0		[c] : 14glucan --> malthx	0	0
138	'AAMYLpp'	0	0	0		[p] : 14glucan --> malthx	0	0
139	'AB6PGH'	-3.3	-3.3	-7.4		[c] : arbt6p + h2o --> g6p + hqn	0	0
140	'ABTA'	-1.0555	-1.1	-1.1		[c] : 4abut + akg --> glu-L + sucsal	0	0
141	'ABUTD'	-9.9781	-10	-10		[c] : 4abutn + h2o + nad --> 4abut + (2) h + nadh	0	0
142	'ABUTt2pp'	0	0	-3.2		4abut[p] + h[p] --> 4abut[c] + h[c]	0	0
143	'ABUTtex'	0	0	0		4abut[e] <==> 4abut[p]	0	0
144	'ACACCT'	-1.532	-1.5	-1.5		[c] : acac + accoa --> aacoa + ac	0	0
145	'ACACT1r'	7.11	7.1	7.1		[c] : (2) accoa <==> aacoa + coa	0	0
146	'ACACt2pp'	0	0	0.3		acac[p] + h[p] <==> acac[c] + h[c]	0	0
147	'ACACtex'	0	0	0		acac[e] <==> acac[p]	0	0
148	'ACALD'	-4.713	-4.7	-0.6		[c] : acald + coa + nad <==> accoa + h + nadh	0	0
149	'ACALDtex'	0	0	0		acald[e] <==> acald[p]	0	0
150	'ACALDtpp'	0	0	0		acald[p] <==> acald[c]	0	0
151	'ACANTHAT'	-4.3003	-4.3	-4.3		[c] : accoa + anth --> acanth + coa	0	0
152	'ACBIPGT'	242.315	NaN	246.403		[c] : adocbip + gtp + h --> agdpcbi + ppi	0	0
153	'ACCOAC'	-1.029	-1	-1		[c] : accoa + atp + hco3 --> adp + h + malcoa + pi	1.77772	-1.77772
154	'ACCOAL'	-0.8643	-0.9	-0.9		[c] : atp + coa + ppa --> adp + pi + ppcoa	0	0
155	'ACGAL1PPpp'	-2.926	-2.9	-7		[p] : acgal1p + h2o --> acgal + pi	0	0
156	'ACGAL1Ptex'	0	0	0		acgal1p[e] <==> acgal1p[p]	0	0
157	'ACGALtex'	0	0	0		acgal[e] <==> acgal[p]	0	0
158	'ACGAM1PPpp'	-2.926	-2.9	-7		[p] : acgam1p + h2o --> acgam + pi	0	0
159	'ACGAM1Ptex'	0	0	0		acgam1p[e] <==> acgam1p[p]	0	0
160	'ACGAMK'	-3.768	-3.8	-3.8		[c] : acgam + atp --> acgam6p + adp + h	0	0
161	'ACGAMT'	0.0006	0	0		[c] : uacgam + udcpp --> ump + unaga	0	0
162	'ACGAptspp'	-9.112	-9.1	-9.1		acgam[p] + pep[c] --> acgam6p[c] + pyr[c]	0	0
163	'ACGAtex'	0	0	0		acgam[e] <==> acgam[p]	0	0
164	'ACGK'	2.98	3	3		[c] : acglu + atp --> acg5p + adp	0.217916	0.653748
165	'ACGS'	-5.486	-5.5	-5.5		[c] : accoa + glu-L --> acglu + coa + h	0.217916	-1.19854
166	'ACHBS'	-10.377	-10.4	-10.4		[c] : 2obut + h + pyr --> 2ahbut + co2	0.214011	-2.22572
167	'ACKr'	4.512	4.5	4.5		[c] : ac + atp <==> actp + adp	0.427988	1.92595
168	'ACLS'	-10.377	-10.4	-10.4		[c] : h + (2) pyr --> alac-S + co2	0.644079	-6.69842
169	'ACM6PH'	-3.3	-3.3	-7.4		[c] : acmum6p + h2o --> acgam6p + lac-D	0	0
170	'ACMAMUT'	-1.36	-1.4	-1.4		[c] : uacmamu + unaga --> h + udp + unagamu	0	0
171	'ACMANAptspp'	-9.112	-9.1	-9.1		acmana[p] + pep[c] --> acmanap[c] + pyr[c]	0	0
172	'ACMANAtex'	0	0	0		acmana[e] <==> acmana[p]	0	0
173	'ACMUMptspp'	-9.112	-9.1	-9.1		acmum[p] + pep[c] --> acmum6p[c] + pyr[c]	0	0
174	'ACMUMtex'	0	0	0		acmum[e] --> acmum[p]	0	0
175	'ACNAMt2pp'	0	0	0.3		acnam[p] + h[p] --> acnam[c] + h[c]	0	0
176	'ACNAMtex'	0	0	0		acnam[e] <==> acnam[p]	0	0
177	'ACNML'	1.008	1	-3.1		[c] : acnam --> acmana + pyr	0	0
178	'ACOAD1f'	12.766	12.8	12.8		[c] : btcoa + fad --> b2coa + fadh2	0	0
179	'ACOAD2f'	12.766	12.8	12.8		[c] : fad + hxcoa --> fadh2 + hx2coa	0	0
180	'ACOAD3f'	12.766	12.8	12.8		[c] : fad + occoa --> fadh2 + oc2coa	0	0
181	'ACOAD4f'	12.765	12.8	12.8		[c] : dcacoa + fad --> dc2coa + fadh2	0	0
182	'ACOAD5f'	12.766	12.8	12.8		[c] : ddcacoa + fad --> dd2coa + fadh2	0	0
183	'ACOAD6f'	12.766	12.8	12.8		[c] : fad + tdcoa --> fadh2 + td2coa	0	0
184	'ACOAD7f'	12.766	12.8	12.8		[c] : fad + pmtcoa --> fadh2 + hdd2coa	0	0
185	'ACOAD8f'	12.766	12.8	12.8		[c] : fad + stcoa --> fadh2 + od2coa	0	0
186	'ACOATA'	0.0282	0	0		[c] : ACP + accoa <==> acACP + coa	0	0
187	'ACODA'	-1.8755	-1.9	-6		[c] : acorn + h2o --> ac + orn	0.217916	-1.3075
188	'ACOLIPAtex'	0	0	0		acolipa[p] --> acolipa[e]	0	0
189	'ACONIs'	0	0	0		[c] : acon-T <==> acon-C	0	0
190	'ACONMT'	-5.2994	-5.3	-5.3		[c] : acon-T + amet --> aconm + ahcys	0	0
191	'ACONTa'	1.496	1.5	1.5		[c] : cit <==> acon-C + h2o	4.52079	6.78118
192	'ACONTb'	-0.175	-0.2	-0.2		[c] : acon-C + h2o <==> icit	4.52079	-0.904158
193	'ACOTA'	-1.055	-1.1	-1.1		[c] : acorn + akg <==> acg5sa + glu-L	-0.217916	0.239707
194	'ACPS1'	-3.8	-3.8	-3.8		[c] : apoACP + coa --> ACP + h + pap	0	0
195	'ACS'	-0.635	-0.6	-0.6		[c] : ac + atp + coa --> accoa + amp + ppi	0	0
196	'ACSERtex'	0	0	0		acser[e] <==> acser[p]	0	0
197	'ACSERtpp'	0	0	0		acser[c] --> acser[p]	0	0
198	'ACt2rpp'	0	0	0.3		ac[p] + h[p] <==> ac[c] + h[c]	-0.00352575	-0.00105772
199	'ACt4pp'	0	0	0		ac[p] + na1[p] --> ac[c] + na1[c]	0.00348975	0
200	'ACtex'	0	0	0		ac[e] <==> ac[p]	-3.59994e-05	0
201	'ADA'	-8.0176	-8	-12.1		[c] : adn + h + h2o --> ins + nh4	0	0
202	'ADCL'	-35.7088	-35.7	-39.8		[c] : 4adcho --> 4abz + h + pyr	0.000492852	-0.0196155
203	'ADCS'	-7.49	-7.5	-7.5		[c] : chor + gln-L --> 4adcho + glu-L	0.000492852	-0.00369639
204	'ADD'	-8.0176	-8	-12.1		[c] : ade + h + h2o --> hxan + nh4	0	0
205	'ADEt2rpp'	0	0	-3.2		ade[p] + h[p] <==> ade[c] + h[c]	0	0
206	'ADEtex'	0	0	0		ade[e] <==> ade[p]	0	0
207	'ADK1'	0	0	0		[c] : amp + atp <==> (2) adp	1.66788	0
208	'ADK3'	0.03	0	0		[c] : amp + gtp <==> adp + gdp	0	0
209	'ADK4'	0	0	0		[c] : amp + itp <==> adp + idp	0	0
210	'ADMDC'	-3.0669	-3.1	-7.2		[c] : amet + h --> ametam + co2	0	0
211	'ADNCYC'	0.446	0.4	-3.7		[c] : atp --> camp + ppi	0	0
212	'ADNK1'	-3.7686	-3.8	-3.8		[c] : adn + atp --> adp + amp + h	0.000328568	-0.00124856
213	'ADNUC'	-0.9339	-0.9	-5		[c] : adn + h2o --> ade + rib-D	0	0
214	'ADNt2pp'	0	0	-3.2		adn[p] + h[p] --> adn[c] + h[c]	0	0
215	'ADNt2rpp'	0	0	-3.2		adn[p] + h[p] <==> adn[c] + h[c]	0	0
216	'ADNtex'	0	0	0		adn[e] <==> adn[p]	0	0
217	'ADOCBIK'	198.593	NaN	194.505		[c] : adocbi + atp --> adocbip + adp + h	0	0
218	'ADOCBLS'	-239.075	NaN	-243.163		[c] : agdpcbi + rdmbzi --> adocbl + gmp + h	0	0
219	'ADOCBLabcpp'	-6.694	0	-4.1		adocbl[p] + atp[c] + h2o[c] --> adocbl[c] + adp[c] + h[c] + pi[c]	0	0
220	'ADOCBLtonex'	0	0	-3.2		adocbl[e] + h[p] --> adocbl[p] + h[c]	0	0
221	'ADPRDP'	-8.428	-8.4	-12.5		[c] : adprib + h2o --> amp + (2) h + r5p	0	0
222	'ADPT'	-3.2947	-3.3	-3.3		[c] : ade + prpp --> amp + ppi	0	0
223	'ADSK'	-3.768	-3.8	-3.8		[c] : aps + atp --> adp + h + paps	0.181451	-0.689513
224	'ADSL1r'	7.702	7.7	3.6		[c] : dcamp <==> amp + fum	0.219691	0.790889
225	'ADSL2r'	7.701	7.7	3.6		[c] : 25aics <==> aicar + fum	0.329088	1.18472
226	'ADSS'	-3.191	-3.2	-3.2		[c] : asp-L + gtp + imp --> dcamp + gdp + (2) h + pi	0.219691	-0.703012
227	'AGDC'	-1.876	-1.9	-6		[c] : acgam6p + h2o --> ac + gam6p	0	0
228	'AGM3PA'	-0.344	-0.3	-4.4		[c] : anhgm3p + h2o --> LalaDgluMdap + anhgm	0	0
229	'AGM3PApp'	-0.344	-0.3	-4.4		[p] : anhgm3p + h2o --> LalaDgluMdap + anhgm	0	0
230	'AGM3PH'	-3.301	-3.3	-7.4		[c] : anhgm3p + h2o --> acgam + anhm3p	0	0
231	'AGM3Pt2pp'	0	0	3.8		anhgm3p[p] + h[p] --> anhgm3p[c] + h[c]	0	0
232	'AGM4PA'	-0.344	-0.3	-4.4		[c] : anhgm4p + h2o --> LalaDgluMdapDala + anhgm	0	0
233	'AGM4PApp'	-0.344	-0.3	-4.4		[p] : anhgm4p + h2o --> LalaDgluMdapDala + anhgm	0	0
234	'AGM4PCP'	-0.344	-0.3	-4.4		[c] : anhgm4p + h2o --> ala-D + anhgm3p	0	0
235	'AGM4PCPpp'	-0.344	-0.3	-4.4		[p] : anhgm4p + h2o --> ala-D + anhgm3p	0	0
236	'AGM4PH'	-3.301	-3.3	-7.4		[c] : anhgm4p + h2o --> acgam + anhm4p	0	0
237	'AGM4Pt2pp'	0	0	3.8		anhgm4p[p] + h[p] --> anhgm4p[c] + h[c]	0	0
238	'AGMH'	-3.301	-3.3	-7.4		[c] : anhgm + h2o --> acgam + anhm	0	0
239	'AGMHE'	0	0	0		[c] : adphep-DD --> adphep-LD	0	0
240	'AGMT'	-4.7023	-4.7	-8.8		[c] : agm + h2o --> ptrc + urea	0	0
241	'AGMt2pp'	0	0	0.3		anhgm[p] + h[p] --> anhgm[c] + h[c]	0	0
242	'AGMtex'	0	0	0		agm[e] <==> agm[p]	0	0
243	'AGPAT120'	-3.6812	-3.7	-3.7		[c] : 1ddecg3p + ddcaACP --> ACP + pa120	0	0
244	'AGPAT140'	-3.682	-3.7	-3.7		[c] : 1tdecg3p + myrsACP --> ACP + pa140	0	0
245	'AGPAT141'	-2.8048	-2.8	-2.8		[c] : 1tdec7eg3p + tdeACP --> ACP + pa141	0	0
246	'AGPAT160'	-3.677	-3.7	-3.7		[c] : 1hdecg3p + palmACP --> ACP + pa160	0.0470088	-0.173933
247	'AGPAT161'	-3.6784	-3.7	-3.7		[c] : 1hdec9eg3p + hdeACP --> ACP + pa161	0.0554072	-0.205007
248	'AGPAT180'	-3.6795	-3.7	-3.7		[c] : 1odecg3p + ocdcaACP --> ACP + pa180	0	0
249	'AGPAT181'	-2.8192	-2.8	-2.8		[c] : 1odec11eg3p + octeACP --> ACP + pa181	0	0
250	'AGPR'	-0.334	-0.3	3.8		[c] : acg5sa + nadp + pi <==> acg5p + h + nadph	-0.217916	-0.82808
251	'AGt3'	0	0	0.3		ag[c] + h[e] --> ag[e] + h[c]	0	0
252	'AHCYSNS'	-0.9333	-0.9	-5		[c] : ahcys + h2o --> ade + rhcys	0.000328568	-0.00164284
253	'AICART'	-6.186	-6.2	-6.2		[c] : 10fthf + aicar <==> fprica + thf	0.398883	-2.47307
254	'AIRC2'	9.265	9.3	9.3		[c] : air + atp + hco3 --> 5caiz + adp + h + pi	0.329088	3.06051
255	'AIRC3'	0	0	0		[c] : 5aizc <==> 5caiz	-0.329088	0
256	'AKGDH'	-8.269	-8.3	-8.3		[c] : akg + coa + nad --> co2 + nadh + succoa	3.7286	-30.9474
257	'AKGt2rpp'	0	0	3.8		akg[p] + h[p] <==> akg[c] + h[c]	0	0
258	'AKGtex'	0	0	0		akg[e] <==> akg[p]	0	0
259	'ALAALAD'	-0.344	-0.3	-4.4		[c] : alaala + h2o --> (2) ala-D	0	0
260	'ALAALAabcpp'	-6.694	-6.7	-10.8		alaala[p] + atp[c] + h2o[c] --> adp[c] + alaala[c] + h[c] + pi[c]	0	0
261	'ALAALAr'	-6.35	-6.3	-6.3		[c] : (2) ala-D + atp <==> adp + alaala + h + pi	0.0204655	-0.128933
262	'ALAALAtex'	0	0	0		alaala[e] <==> alaala[p]	0	0
263	'ALAGLUE'	0	0	0		[c] : LalaDglu <==> LalaLglu	0	0
264	'ALAR'	0	0	0		[c] : ala-L <==> ala-D	0.0306983	0
265	'ALATA_D2'	2.575	2.6	2.6		[c] : ala-D + pydx5p --> pyam5p + pyr	0	0
266	'ALATA_L'	-0.001	0	0		[c] : akg + ala-L <==> glu-L + pyr	-0.429442	0
267	'ALATA_L2'	2.575	2.6	2.6		[c] : ala-L + pydx5p --> pyam5p + pyr	0	0
268	'ALATRS'	-5.9	-5.9	-5.9		[c] : ala-L + atp + trnaala --> alatrna + amp + ppi	0	0
269	'ALAabcpp'	-6.694	-6.7	-10.8		ala-L[p] + atp[c] + h2o[c] --> adp[c] + ala-L[c] + h[c] + pi[c]	0	0
270	'ALAt2pp'	0	0	-3.2		ala-L[p] + h[p] --> ala-L[c] + h[c]	0	0
271	'ALAt4pp'	0	0	-3.5		ala-L[p] + na1[p] --> ala-L[c] + na1[c]	0	0
272	'ALAtex'	0	0	0		ala-L[e] <==> ala-L[p]	0	0
273	'ALCD19'	-5.087	-5.1	-5.1		[c] : glyald + h + nadh <==> glyc + nad	0	0
274	'ALCD2x'	5.698	5.7	5.7		[c] : etoh + nad <==> acald + h + nadh	0	0
275	'ALDD19x'	-9.9781	-10	-10		[c] : h2o + nad + pacald --> (2) h + nadh + pac	0	0
276	'ALDD2x'	-12.075	-12.1	-12.1		[c] : acald + h2o + nad --> ac + (2) h + nadh	0	0
277	'ALDD2y'	-12.105	-12.1	-12.1		[c] : acald + h2o + nadp --> ac + (2) h + nadph	0	0
278	'ALDD3y'	-10.0081	-10	-10		[c] : h2o + nadp + ppal --> (2) h + nadph + ppa	0	0
279	'ALDD4'	-9.9781	-10	-10		[c] : btal + h2o + nad --> but + (2) h + nadh	0	0
280	'ALLK'	-3.769	-3.8	-3.8		[c] : all-D + atp --> adp + all6p + h	0	0
281	'ALLPI'	0.952	1	1		[c] : all6p <==> allul6p	0	0
282	'ALLTAMH'	5.488	5.5	-6.8		[c] : alltt + (2) h + (2) h2o --> co2 + (2) nh4 + urdglyc	0	0
283	'ALLTN'	-4.064	-4.1	-4.1		[c] : alltn + h2o --> alltt + h	0	0
284	'ALLTNt2rpp'	0	0	-3.2		alltn[p] + h[p] <==> alltn[c] + h[c]	0	0
285	'ALLTNtex'	0	0	0		alltn[e] <==> alltn[p]	0	0
286	'ALLULPE'	-1.728	-1.7	-1.7		[c] : allul6p <==> f6p	0	0
287	'ALLabcpp'	-6.694	-6.7	-10.8		all-D[p] + atp[c] + h2o[c] --> adp[c] + all-D[c] + h[c] + pi[c]	0	0
288	'ALLtex'	0	0	0		all-D[e] <==> all-D[p]	0	0
289	'ALPATE160pp'	-1.8	-1.8	-1.8		[p] : alpp + pe160 --> 2agpe160 + lpp	0	0
290	'ALPATG160pp'	-1.8	-1.8	-1.8		[p] : alpp + pg160 --> 2agpg160 + lpp	0	0
291	'ALR2'	-7.5476	-7.6	-7.6		[c] : h + mthgxl + nadph --> acetol + nadp	0	0
292	'ALR4x'	-3.6509	-3.7	-3.7		[c] : acetol + h + nadh --> 12ppd-R + nad	0	0
293	'ALTRH'	-10.75	-10.7	-10.7		[c] : altrn --> 2ddglcn + h2o	0	0
294	'AM3PA'	-0.344	-0.3	-4.4		[c] : anhm3p + h2o --> LalaDgluMdap + anhm	0	0
295	'AM4PA'	-0.344	-0.3	-4.4		[c] : anhm4p + h2o --> LalaDgluMdapDala + anhm	0	0
296	'AM4PCP'	-0.344	-0.3	-4.4		[c] : anhm4p + h2o --> ala-D + anhm3p	0	0
297	'AMALT1'	0.001	0	0		[c] : malt + malttr --> glc-D + maltttr	0	0
298	'AMALT2'	0	0	0		[c] : malt + maltttr --> glc-D + maltpt	0	0
299	'AMALT3'	-0.003	0	0		[c] : malt + maltpt --> glc-D + malthx	0	0
300	'AMALT4'	0.002	0	0		[c] : malt + malthx --> glc-D + malthp	0	0
301	'AMANAPEr'	0	0	0		[c] : acmanap <==> acgam6p	0	0
302	'AMANK'	-3.768	-3.8	-3.8		[c] : acmana + atp --> acmanap + adp + h	0	0
303	'AMAOTr'	2.491	2.5	2.5		[c] : 8aonn + amet <==> amob + dann	0	0
304	'AMMQLT8'	-20.6754	-20.7	-20.7		[c] : 2dmmql8 + amet --> ahcys + h + mql8	0	0
305	'AMPMS2'	-41.872	-41.9	-50.1		[c] : air + h2o + nad --> 4ampm + (2) for + (3) h + nadh	0.000164284	-0.00823063
306	'AMPN'	-0.9333	-0.9	-5		[c] : amp + h2o --> ade + r5p	0	0
307	'AMPTASECG'	-0.3437	-0.3	-4.4		[c] : cgly + h2o --> cys-L + gly	0	0
308	'AMPTASEPG'	-0.344	-0.3	-4.4		[c] : h2o + progly --> gly + pro-L	0	0
309	'AMPtex'	0	0	0		amp[e] <==> amp[p]	0	0
310	'ANHGMtex'	0	0	0		anhgm[e] <==> anhgm[p]	0	0
311	'ANHMK'	0.913	0.9	0.9		[c] : anhm + atp + h2o --> acmum6p + adp + h	0	0
312	'ANPRT'	-11.3742	-11.4	-11.4		[c] : anth + prpp --> ppi + pran	0.041874	-0.477364
313	'ANS'	-43.1988	-43.2	-47.3		[c] : chor + gln-L --> anth + glu-L + h + pyr	0.041874	-1.98064
314	'AOBUTDs'	-3.067	-3.1	-7.2		[c] : 2aobut + h --> aact + co2	0	0
315	'AOXSr'	2.288	2.3	-1.8		[c] : ala-L + h + pmcoa <==> 8aonn + co2 + coa	0	0
316	'AP4AH'	-8.428	-8.4	-12.5		[c] : ap4a + h2o --> (2) adp + (2) h	0	0
317	'AP5AH'	-8.432	-8.4	-12.5		[c] : ap5a + h2o --> adp + atp + (2) h	0	0
318	'APRAUR'	-3.156	-3.2	-3.2		[c] : 5apru + h + nadph --> 5aprbu + nadp	0.000328568	-0.00105142
319	'ARAI'	-0.776	-0.8	-0.8		[c] : arab-L <==> rbl-L	0	0
320	'ARBTNR1'	-945.006	NaN	-961.358		[c] : (2) arbtn-fe3 + fadh2 --> (2) arbtn + fad + (2) fe2 + (2) h	0	0
321	'ARBTNR2'	-945.006	NaN	-961.358		[c] : (2) arbtn-fe3 + fmnh2 --> (2) arbtn + (2) fe2 + fmn + (2) h	0	0
322	'ARBTNR3'	-943.266	NaN	-959.618		[c] : (2) arbtn-fe3 + rbflvrd --> (2) arbtn + (2) fe2 + (2) h + ribflv	0	0
323	'ARBTNabcpp'	-6.694	0	-4.1		arbtn-fe3[p] + atp[c] + h2o[c] --> adp[c] + arbtn-fe3[c] + h[c] + pi[c]	0	0
324	'ARBTNexs'	449.25	NaN	453.338		[e] : arbtn + fe3 --> arbtn-fe3	0	0
325	'ARBTNtex'	0	0	-3.2		arbtn[p] + h[p] --> arbtn[e] + h[c]	0	0
326	'ARBTNtonex'	0	0	-3.2		arbtn-fe3[e] + h[p] --> arbtn-fe3[p] + h[c]	0	0
327	'ARBTNtpp'	0	0	-13.6		arbtn[c] + h[p] --> arbtn[p] + h[c]	0	0
328	'ARBabcpp'	-6.694	-6.7	-10.8		arab-L[p] + atp[c] + h2o[c] --> adp[c] + arab-L[c] + h[c] + pi[c]	0	0
329	'ARBt2rpp'	0	0	-3.2		arab-L[p] + h[p] <==> arab-L[c] + h[c]	0	0
330	'ARBt3ipp'	0	0	-3.2		arab-L[c] + h[p] --> arab-L[p] + h[c]	0	0
331	'ARBtex'	0	0	0		arab-L[e] <==> arab-L[p]	0	0
332	'ARGAGMt7pp'	0	0	3.5		agm[c] + arg-L[p] <==> agm[p] + arg-L[c]	0	0
333	'ARGDC'	-3.0669	-3.1	-7.2		[c] : arg-L + h --> agm + co2	0	0
334	'ARGDCpp'	-3.0669	-3.1	-7.2		[p] : arg-L + h --> agm + co2	0	0
335	'ARGORNt7pp'	0	0	0		arg-L[p] + orn[c] <==> arg-L[c] + orn[p]	0	0
336	'ARGSL'	7.7018	7.7	3.6		[c] : argsuc <==> arg-L + fum	0.217916	0.784497
337	'ARGSS'	0.801	0.8	0.8		[c] : asp-L + atp + citr-L --> amp + argsuc + h + ppi	0.217916	0.174333
338	'ARGTRS'	-5.9	-5.9	-5.9		[c] : arg-L + atp + trnaarg --> amp + argtrna + ppi	0	0
339	'ARGabcpp'	-6.694	-6.7	-14.3		arg-L[p] + atp[c] + h2o[c] --> adp[c] + arg-L[c] + h[c] + pi[c]	0	0
340	'ARGt3pp'	0	0	0.3		arg-L[c] + h[p] --> arg-L[p] + h[c]	0	0
341	'ARGtex'	0	0	0		arg-L[e] <==> arg-L[p]	0	0
342	'ASAD'	-0.334	-0.3	3.8		[c] : aspsa + nadp + pi <==> 4pasp + h + nadph	-0.787608	-2.99291
343	'ASCBPL'	-9.711	-9.7	-9.7		[c] : ascb6p + h2o --> 3dhgulnp + h	0	0
344	'ASCBptspp'	-9.113	-9.1	-9.1		ascb-L[p] + pep[c] --> ascb6p[c] + pyr[c]	0	0
345	'ASCBtex'	0	0	0		ascb-L[e] <==> ascb-L[p]	0	0
346	'ASNN'	-4.888	-4.9	-9		[c] : asn-L + h2o --> asp-L + nh4	0	0
347	'ASNNpp'	-4.888	-4.9	-9		[p] : asn-L + h2o --> asp-L + nh4	0	0
348	'ASNS1'	-7.997	-8	-12.1		[c] : asp-L + atp + gln-L + h2o --> amp + asn-L + glu-L + h + ppi	0	0
349	'ASNS2'	-3.109	-3.1	-3.1		[c] : asp-L + atp + nh4 --> amp + asn-L + h + ppi	0.177618	-0.550617
350	'ASNTRS'	-5.9	-5.9	-5.9		[c] : asn-L + atp + trnaasn --> amp + asntrna + ppi	0	0
351	'ASNabcpp'	-6.694	-6.7	-10.8		asn-L[p] + atp[c] + h2o[c] --> adp[c] + asn-L[c] + h[c] + pi[c]	0	0
352	'ASNt2rpp'	0	0	-3.2		asn-L[p] + h[p] <==> asn-L[c] + h[c]	0	0
353	'ASNtex'	0	0	0		asn-L[e] <==> asn-L[p]	0	0
354	'ASO3t8pp'	-6.694	0	-4.1		aso3[c] + atp[c] + h2o[c] --> adp[c] + aso3[p] + h[c] + pi[c]	0	0
355	'ASO3tex'	0	0	0		aso3[e] <==> aso3[p]	0	0
356	'ASP1DC'	-3.0668	-3.1	-7.2		[c] : asp-L + h --> ala-B + co2	0.000424339	-0.00305524
357	'ASPCT'	-9.299	-9.3	-9.3		[c] : asp-L + cbp --> cbasp + h + pi	0.243693	-2.26634
358	'ASPK'	2.98	3	3		[c] : asp-L + atp <==> 4pasp + adp	0.787608	2.36282
359	'ASPO3'	-37.875	-37.9	-37.9		[c] : asp-L + q8 --> h + iasp + q8h2	0.0016782	-0.0636039
360	'ASPO4'	-42.363	-42.4	-42.4		[c] : asp-L + mqn8 --> h + iasp + mql8	0	0
361	'ASPO5'	-35.747	-35.7	-35.7		[c] : asp-L + fum --> h + iasp + succ	0	0
362	'ASPO6'	-52.4177	-52.4	-50.7		[c] : asp-L + o2 --> h + h2o2 + iasp	0	0
363	'ASPT'	3.158	3.2	-0.9		[c] : asp-L --> fum + nh4	0	0
364	'ASPTA'	0	0	0		[c] : akg + asp-L <==> glu-L + oaa	-2.15534	0
365	'ASPTRS'	-5.9	-5.9	-5.9		[c] : asp-L + atp + trnaasp --> amp + asptrna + ppi	0	0
366	'ASPabcpp'	-6.694	-6.7	-7.3		asp-L[p] + atp[c] + h2o[c] --> adp[c] + asp-L[c] + h[c] + pi[c]	0	0
367	'ASPt2_2pp'	0	0	-2.9		asp-L[p] + (2) h[p] --> asp-L[c] + (2) h[c]	0	0
368	'ASPt2_3pp'	0	0	-6		asp-L[p] + (3) h[p] --> asp-L[c] + (3) h[c]	0	0
369	'ASPt2pp'	0	0	0.3		asp-L[p] + h[p] --> asp-L[c] + h[c]	0	0
370	'ASPtex'	0	0	0		asp-L[e] <==> asp-L[p]	0	0
371	'ASR'	-30.582	NaN	-22.4061		[c] : aso4 + (2) gthrd --> aso3 + gthox + h2o	0	0
372	'AST'	-5.4868	-5.5	-5.5		[c] : arg-L + succoa --> coa + h + sucarg	0	0
373	'ATHRDHr'	3.621	3.7	3.7		[c] : athr-L + nadp <==> 2aobut + h + nadph	0	0
374	'ATPHs'	-8.018	-8	-12.1		[c] : atp + h + h2o --> itp + nh4	0	0
375	'ATPM'	-6.694	-6.7	-10.8		[c] : atp + h2o --> adp + h + pi	8.39	-90.612
376	'ATPPRT'	0.375	0.4	0.4		[c] : atp + prpp --> ppi + prbatp	0.069795	0.027918
377	'ATPS4rpp'	6.694	6.7	1.3		adp[c] + (4) h[p] + pi[c] <==> atp[c] + (3) h[c] + h2o[c]	52.0478	67.6621
378	'BALAt2pp'	0	0	-3.2		ala-B[p] + h[p] --> ala-B[c] + h[c]	0	0
379	'BALAtex'	0	0	0		ala-B[e] <==> ala-B[p]	0	0
380	'BETALDHx'	-9.9781	-10	-10		[c] : betald + h2o + nad --> glyb + (2) h + nadh	0	0
381	'BETALDHy'	-10.0081	-10	-10		[c] : betald + h2o + nadp --> glyb + (2) h + nadph	0	0
382	'BPNT'	-2.926	-2.9	-7		[c] : h2o + pap --> amp + pi	0.181451	-1.27015
383	'BSORx'	-162.173	NaN	-162.173		[c] : btnso + h + nadh --> btn + h2o + nad	0	0
384	'BSORy'	-162.143	NaN	-158.055		[c] : btnso + h + nadph --> btn + h2o + nadp	0	0
385	'BTS4'	-22.4935	-22.5	-22.5		[c] : amet + dtbt + s --> btn + dad-5 + h + met-L	0	0
386	'BUTCT'	-1.5316	-1.5	-1.5		[c] : accoa + but --> ac + btcoa	0	0
387	'BUTSO3abcpp'	-6.694	-6.7	-7.3		atp[c] + butso3[p] + h2o[c] --> adp[c] + butso3[c] + h[c] + pi[c]	0	0
388	'BUTSO3tex'	0	0	0		butso3[e] <==> butso3[p]	0	0
389	'BUTt2rpp'	0	0	0.3		but[p] + h[p] <==> but[c] + h[c]	0	0
390	'BUTtex'	0	0	0		but[e] <==> but[p]	0	0
391	'CA2t3pp'	0	0	3.8		ca2[c] + h[p] --> ca2[p] + h[c]	0	0
392	'CA2tex'	0	0	0		ca2[e] <==> ca2[p]	0.00348975	0
393	'CADVtpp'	0	0	0.3		15dap[c] + h[p] + lys-L[p] --> 15dap[p] + h[c] + lys-L[c]	0	0
394	'CAT'	-45.3543	-45.4	-43		[c] : (2) h2o2 --> (2) h2o + o2	0	0
395	'CAt6pp'	0	0	3.5		ca2[c] + na1[p] <==> ca2[p] + na1[c]	-0.00348975	-0.0122141
396	'CBIAT'	683.036	NaN	687.124		[c] : atp + cbi + h <==> adocbi + pppi	0	0
397	'CBItonex'	0	0	-3.2		cbi[e] + h[p] --> cbi[p] + h[c]	0	0
398	'CBIuabcpp'	-6.694	0	-4.1		atp[c] + cbi[p] + h2o[c] --> adp[c] + cbi[c] + h[c] + pi[c]	0	0
399	'CBL1abcpp'	-6.694	0	-0.6		atp[c] + cbl1[p] + h2o[c] --> adp[c] + cbl1[c] + h[c] + pi[c]	0	0
400	'CBL1tonex'	0	0	-3.2		cbl1[e] + h[p] --> cbl1[p] + h[c]	0	0
401	'CBLAT'	683.036	NaN	687.124		[c] : atp + cbl1 + h <==> adocbl + pppi	0	0
402	'CBMKr'	-0.281	-0.3	3.8		[c] : atp + co2 + nh4 <==> adp + cbp + (2) h	0.461609	1.75411
403	'CBPS'	-11.02	-11	-15.1		[c] : (2) atp + gln-L + h2o + hco3 --> (2) adp + cbp + glu-L + (2) h + pi	0	0
404	'CD2abcpp'	-6.694	-6.7	-3.8		atp[c] + cd2[c] + h2o[c] --> adp[c] + cd2[p] + h[c] + pi[c]	0	0
405	'CD2t3pp'	0	0	3.8		cd2[c] + h[p] --> cd2[p] + h[c]	0	0
406	'CD2tex'	0	0	0		cd2[e] <==> cd2[p]	0	0
407	'CD2tpp'	0	0	-6.9		cd2[p] --> cd2[c]	0	0
408	'CDAPPA120'	-8.427	-8.4	-12.5		[c] : cdpdddecg + h2o --> cmp + (2) h + pa120	0	0
409	'CDAPPA140'	-8.428	-8.4	-12.5		[c] : cdpdtdecg + h2o --> cmp + (2) h + pa140	0	0
410	'CDAPPA141'	-8.428	-8.4	-12.5		[c] : cdpdtdec7eg + h2o --> cmp + (2) h + pa141	0	0
411	'CDAPPA160'	-8.428	-8.4	-12.5		[c] : cdpdhdecg + h2o --> cmp + (2) h + pa160	0	0
412	'CDAPPA161'	-8.427	-8.4	-12.5		[c] : cdpdhdec9eg + h2o --> cmp + (2) h + pa161	0	0
413	'CDAPPA180'	-8.428	-8.4	-12.5		[c] : cdpdodecg + h2o --> cmp + (2) h + pa180	0	0
414	'CDAPPA181'	-8.427	-8.4	-12.5		[c] : cdpdodec11eg + h2o --> cmp + (2) h + pa181	0	0
415	'CDPMEK'	-3.769	-3.8	-3.8		[c] : 4c2me + atp --> 2p4c2me + adp + h	0.00175998	-0.00668791
416	'CFAS160E'	-17.8428	-17.8	-17.8		[c] : (2) amet + pe161 --> (2) ahcys + cpe160 + (2) h	0	0
417	'CFAS160G'	-35.8778	-35.9	-35.9		[c] : (2) amet + pg161 --> (2) ahcys + cpg160 + (2) h	0	0
418	'CFAS180E'	-17.8428	-17.8	-17.8		[c] : (2) amet + pe181 --> (2) ahcys + cpe180 + (2) h	0	0
419	'CFAS180G'	-35.8768	-35.9	-35.9		[c] : (2) amet + pg181 --> (2) ahcys + cpg180 + (2) h	0	0
420	'CGLYabcpp'	-6.694	-6.7	-10.8		atp[c] + cgly[p] + h2o[c] --> adp[c] + cgly[c] + h[c] + pi[c]	0	0
421	'CGLYtex'	0	0	0		cgly[e] <==> cgly[p]	0	0
422	'CHLabcpp'	-6.694	-6.7	-14.3		atp[c] + chol[p] + h2o[c] --> adp[c] + chol[c] + h[c] + pi[c]	0	0
423	'CHLt2pp'	0	0	-6.6		chol[p] + h[p] --> chol[c] + h[c]	0	0
424	'CHLtex'	0	0	0		chol[e] <==> chol[p]	0	0
425	'CHORM'	-17.451	-17.5	-17.5		[c] : chor --> pphn	0.231341	-4.04846
426	'CHORS'	-14.391	-14.4	-18.5		[c] : 3psme --> chor + pi	0.273872	-5.06663
427	'CHRPL'	-34.5231	-34.5	-38.6		[c] : chor --> 4hbz + pyr	0.000164284	-0.00634137
428	'CINNDO'	-73.5696	-73.6	-67.9		[c] : cinnm + h + nadh + o2 --> cenchddd + nad	0	0
429	'CITL'	1.533	1.5	-2.6		[c] : cit --> ac + oaa	0	0
430	'CITt7pp'	0	0	3.5		cit[p] + succ[c] --> cit[c] + succ[p]	0	0
431	'CITtex'	0	0	0		cit[e] <==> cit[p]	0	0
432	'CLIPAtex'	0	0	0		lipa_cold[p] --> lipa_cold[e]	0	0
433	'CLPNH120pp'	-4.66	-4.7	-8.8		[p] : clpn120 + h2o --> h + pa120 + pg120	0	0
434	'CLPNH140pp'	-4.659	-4.7	-8.8		[p] : clpn140 + h2o --> h + pa140 + pg140	0	0
435	'CLPNH141pp'	-4.66	-4.7	-8.8		[p] : clpn141 + h2o --> h + pa141 + pg141	0	0
436	'CLPNH160pp'	-4.659	-4.7	-8.8		[p] : clpn160 + h2o --> h + pa160 + pg160	0	0
437	'CLPNH161pp'	-4.659	-4.7	-8.8		[p] : clpn161 + h2o --> h + pa161 + pg161	0	0
438	'CLPNH180pp'	-4.66	-4.7	-8.8		[p] : clpn180 + h2o --> h + pa180 + pg180	0	0
439	'CLPNH181pp'	-4.66	-4.7	-8.8		[p] : clpn181 + h2o --> h + pa181 + pg181	0	0
440	'CLPNS120pp'	0.001	0	0		[p] : (2) pg120 <==> clpn120 + glyc	0	0
441	'CLPNS140pp'	-0.001	0	0		[p] : (2) pg140 <==> clpn140 + glyc	0	0
442	'CLPNS141pp'	0	0	0		[p] : (2) pg141 <==> clpn141 + glyc	0	0
443	'CLPNS160pp'	-0.001	0	0		[p] : (2) pg160 <==> clpn160 + glyc	0	0
444	'CLPNS161pp'	0	0	0		[p] : (2) pg161 <==> clpn161 + glyc	0	0
445	'CLPNS180pp'	0	0	0		[p] : (2) pg180 <==> clpn180 + glyc	0	0
446	'CLPNS181pp'	0.001	0	0		[p] : (2) pg181 <==> clpn181 + glyc	0	0
447	'CLt3_2pp'	0	0	10.1		(2) cl[p] + h[c] --> (2) cl[c] + h[p]	0.00174487	0.0176232
448	'CLtex'	0	0	0		cl[e] <==> cl[p]	0.00348975	0
449	'CMPN'	-0.9337	-0.9	-5		[c] : cmp + h2o --> csn + r5p	0	0
450	'CMPtex'	0	0	0		cmp[e] <==> cmp[p]	0	0
451	'CO2tex'	0	0	0		co2[e] <==> co2[p]	-17.8321	0
452	'CO2tpp'	0	0	0		co2[p] <==> co2[c]	-17.8321	0
453	'COBALT2abcpp'	-6.694	-6.7	-3.8		atp[c] + cobalt2[c] + h2o[c] --> adp[c] + cobalt2[p] + h[c] + pi[c]	0	0
454	'COBALT2t3pp'	0	0	3.8		cobalt2[c] + h[p] --> cobalt2[p] + h[c]	0	0
455	'COBALT2tex'	0	0	0		cobalt2[e] <==> cobalt2[p]	0.0023265	0
456	'COBALT2tpp'	0	0	-6.9		cobalt2[p] --> cobalt2[c]	0.0023265	-0.0160528
457	'COLIPAabcpp'	-6.694	-6.7	-35.1		atp[c] + colipa[c] + h2o[c] --> adp[c] + colipa[p] + h[c] + pi[c]	0	0
458	'COLIPAtex'	0	0	0		colipa[p] --> colipa[e]	0	0
459	'CPGNR1'	-727.012	NaN	-743.364		[c] : (2) cpgn + fadh2 --> (2) cpgn-un + fad + (2) fe2 + (2) h	0	0
460	'CPGNR2'	-727.012	NaN	-743.364		[c] : (2) cpgn + fmnh2 --> (2) cpgn-un + (2) fe2 + fmn + (2) h	0	0
461	'CPGNR3'	-725.272	NaN	-741.624		[c] : (2) cpgn + rbflvrd --> (2) cpgn-un + (2) fe2 + (2) h + ribflv	0	0
462	'CPGNUtex'	0	0	-3.2		cpgn-un[p] + h[p] --> cpgn-un[e] + h[c]	0	0
463	'CPGNUtpp'	0	0	-3.2		cpgn-un[c] + h[p] --> cpgn-un[p] + h[c]	0	0
464	'CPGNabcpp'	-6.694	0	-0.6		atp[c] + cpgn[p] + h2o[c] --> adp[c] + cpgn[c] + h[c] + pi[c]	0	0
465	'CPGNexs'	340.253	NaN	344.341		[e] : cpgn-un + fe3 --> cpgn	0	0
466	'CPGNtonex'	0	0	-3.2		cpgn[e] + h[p] --> cpgn[p] + h[c]	0	0
467	'CPPPGO'	-282.754	NaN	-286.842		[c] : cpppg3 + (2) h + o2 --> (2) co2 + (2) h2o + pppg9	0.000164284	-0.0471235
468	'CPPPGO2'	-221.347	NaN	-237.699		[c] : (2) amet + cpppg3 --> (2) co2 + (2) dad-5 + (2) met-L + pppg9	0	0
469	'CRNBTCT'	0.0003	0	0		[c] : bbtcoa + crn <==> crncoa + gbbtn	0	0
470	'CRNCAL2'	-0.8638	-0.9	-0.9		[c] : atp + coa + crn --> adp + crncoa + pi	0	0
471	'CRNCAR'	0	0	0		[c] : crncoa <==> crnDcoa	0	0
472	'CRNCBCT'	0.0002	0	0		[c] : crn + ctbtcoa <==> crncoa + ctbt	0	0
473	'CRNCDH'	2.077	2.1	2.1		[c] : crncoa <==> ctbtcoa + h2o	0	0
474	'CRNDCAL2'	-0.8638	-0.9	-0.9		[c] : atp + coa + crn-D --> adp + crnDcoa + pi	0	0
475	'CRNDabcpp'	-6.694	-6.7	-10.8		atp[c] + crn-D[p] + h2o[c] --> adp[c] + crn-D[c] + h[c] + pi[c]	0	0
476	'CRNDt2rpp'	0	0	-3.2		crn-D[p] + h[p] <==> crn-D[c] + h[c]	0	0
477	'CRNabcpp'	-6.694	-6.7	-10.8		atp[c] + crn[p] + h2o[c] --> adp[c] + crn[c] + h[c] + pi[c]	0	0
478	'CRNt2rpp'	0	0	-3.2		crn[p] + h[p] <==> crn[c] + h[c]	0	0
479	'CRNt7pp'	0	0	0		crn[p] + gbbtn[c] --> crn[c] + gbbtn[p]	0	0
480	'CRNt8pp'	0	0	0		crn[p] + crn-D[c] --> crn[c] + crn-D[p]	0	0
481	'CRNtex'	0	0	0		crn[e] <==> crn[p]	0	0
482	'CS'	-8.895	-8.9	-8.9		[c] : accoa + h2o + oaa --> cit + coa + h	4.52079	-40.235
483	'CSND'	-4.6052	-4.6	-8.7		[c] : csn + h + h2o --> nh4 + ura	0	0
484	'CSNt2pp'	0	0	-3.2		csn[p] + h[p] --> csn[c] + h[c]	0	0
485	'CSNtex'	0	0	0		csn[e] <==> csn[p]	0	0
486	'CTBTCAL2'	-0.864	-0.9	-0.9		[c] : atp + coa + ctbt --> adp + ctbtcoa + pi	0	0
487	'CTBTabcpp'	-6.694	-6.7	-10.8		atp[c] + ctbt[p] + h2o[c] --> adp[c] + ctbt[c] + h[c] + pi[c]	0	0
488	'CTBTt2rpp'	0	0	-3.2		ctbt[p] + h[p] <==> ctbt[c] + h[c]	0	0
489	'CTPS2'	-7.007	-7	-11.1		[c] : atp + gln-L + h2o + utp --> adp + ctp + glu-L + (2) h + pi	0.118255	-1.31263
490	'CU1Opp'	-79.1737	NaN	-66.9098		[p] : (4) cu + (4) h + o2 --> (4) cu2 + (2) h2o	0	0
491	'CU1abcpp'	-6.694	-6.7	-7.3		atp[c] + cu[c] + h2o[c] --> adp[c] + cu[p] + h[c] + pi[c]	0	0
492	'CU2abcpp'	-6.694	-6.7	-3.8		atp[c] + cu2[c] + h2o[c] --> adp[c] + cu2[p] + h[c] + pi[c]	0	0
493	'CU2tex'	0	0	0		cu2[e] <==> cu2[p]	0.0023265	0
494	'CU2tpp'	0	0	-6.9		cu2[p] --> cu2[c]	0.0023265	-0.0160528
495	'CUt3'	0	0	0.3		cu[c] + h[e] --> cu[e] + h[c]	0	0
496	'CUtex'	0	0	0		cu[e] <==> cu[p]	0	0
497	'CYANST'	-9.9309	-9.9	-9.9		[c] : cyan + tsul --> h + so3 + tcynt	0	0
498	'CYANSTpp'	-9.9309	-9.9	-9.9		[p] : cyan + tsul --> h + so3 + tcynt	0	0
499	'CYANtex'	0	0	0		cyan[e] <==> cyan[p]	0	0
500	'CYNTAH'	-11.3611	-11.4	-15.5		[c] : cynt + (3) h + hco3 --> (2) co2 + nh4	0	0
501	'CYNTt2pp'	0	0	0.3		cynt[p] + h[p] --> cynt[c] + h[c]	0	0
502	'CYNTtex'	0	0	0		cynt[e] <==> cynt[p]	0	0
503	'CYSDDS'	1.8196	1.8	-6.4		[c] : cys-D + h2o --> h2s + nh4 + pyr	0	0
504	'CYSDS'	1.8196	1.8	-6.4		[c] : cys-L + h2o --> h2s + nh4 + pyr	0	0
505	'CYSDabcpp'	-6.694	-6.7	-10.8		atp[c] + cys-D[p] + h2o[c] --> adp[c] + cys-D[c] + h[c] + pi[c]	0	0
506	'CYSDtex'	0	0	0		cys-D[e] <==> cys-D[p]	0	0
507	'CYSS'	-12.9106	-12.9	-12.9		[c] : acser + h2s --> ac + cys-L + h	0.181451	-2.34071
508	'CYSSADS'	-150.312	NaN	-150.312		[c] : 3sala + (2) h --> ala-L + so2	0	0
509	'CYSTL'	-1.7093	-1.7	-9.9		[c] : cyst-L + h2o --> hcys-L + nh4 + pyr	0.113395	-1.12261
510	'CYSTRS'	-5.9	-5.9	-5.9		[c] : atp + cys-L + trnacys --> amp + cystrna + ppi	0	0
511	'CYSabc2pp'	-6.694	-6.7	-10.8		atp[c] + cys-L[c] + h2o[c] --> adp[c] + cys-L[p] + h[c] + pi[c]	0	0
512	'CYSabcpp'	-6.694	-6.7	-10.8		atp[c] + cys-L[p] + h2o[c] --> adp[c] + cys-L[c] + h[c] + pi[c]	0	0
513	'CYStex'	0	0	0		cys-L[e] <==> cys-L[p]	0	0
514	'CYStpp'	0	0	0		cys-L[c] --> cys-L[p]	0	0
515	'CYTBD2pp'	-32.7318	-32.7	-23.5		(2) h[c] + mql8[c] + (0.5) o2[c] --> (2) h[p] + h2o[c] + mqn8[c]	0	0
516	'CYTBDpp'	-37.2199	-37.2	-28		(2) h[c] + (0.5) o2[c] + q8h2[c] --> (2) h[p] + h2o[c] + q8[c]	0	0
517	'CYTBO3_4pp'	-37.2199	-37.2	-21.6		(4) h[c] + (0.5) o2[c] + q8h2[c] --> (4) h[p] + h2o[c] + q8[c]	32.5307	-702.662
518	'CYTD'	-4.605	-4.6	-8.7		[c] : cytd + h + h2o --> nh4 + uri	0	0
519	'CYTDH'	-0.9337	-0.9	-5		[c] : cytd + h2o --> csn + rib-D	0	0
520	'CYTDK2'	-3.738	-3.8	-3.8		[c] : cytd + gtp --> cmp + gdp + h	0	0
521	'CYTDt2pp'	0	0	-3.2		cytd[p] + h[p] --> cytd[c] + h[c]	0	0
522	'CYTDt2rpp'	0	0	-3.2		cytd[p] + h[p] <==> cytd[c] + h[c]	0	0
523	'CYTDtex'	0	0	0		cytd[e] <==> cytd[p]	0	0
524	'CYTK1'	0	0	0		[c] : atp + cmp <==> adp + cdp	0.133258	0
525	'CYTK2'	0	0	0		[c] : atp + dcmp <==> adp + dcdp	0	0
526	'DAAD'	5.031	5	0.9		[c] : ala-D + fad + h2o --> fadh2 + nh4 + pyr	0	0
527	'DADA'	-8.0176	-8	-12.1		[c] : dad-2 + h + h2o --> din + nh4	0	0
528	'DADK'	0	0	0		[c] : atp + damp <==> adp + dadp	0	0
529	'DADNt2pp'	0	0	-3.2		dad-2[p] + h[p] --> dad-2[c] + h[c]	0	0
530	'DADNtex'	0	0	0		dad-2[e] <==> dad-2[p]	0	0
531	'DAGK120'	-3.768	-3.8	-3.8		[c] : 12dgr120 + atp --> adp + h + pa120	0	0
532	'DAGK140'	-3.768	-3.8	-3.8		[c] : 12dgr140 + atp --> adp + h + pa140	0	0
533	'DAGK141'	-3.769	-3.8	-3.8		[c] : 12dgr141 + atp --> adp + h + pa141	0	0
534	'DAGK160'	-3.769	-3.8	-3.8		[c] : 12dgr160 + atp --> adp + h + pa160	0	0
535	'DAGK161'	-3.768	-3.8	-3.8		[c] : 12dgr161 + atp --> adp + h + pa161	0	0
536	'DAGK180'	-3.769	-3.8	-3.8		[c] : 12dgr180 + atp --> adp + h + pa180	0	0
537	'DAGK181'	-3.7682	-3.8	-3.8		[c] : 12dgr181 + atp --> adp + h + pa181	0	0
538	'DALAt2pp'	0	0	-3.2		ala-D[p] + h[p] --> ala-D[c] + h[c]	0.0102328	-0.0327448
539	'DALAtex'	0	0	0		ala-D[e] <==> ala-D[p]	0	0
540	'DAMPtex'	0	0	0		damp[e] <==> damp[p]	0	0
541	'DAPAL'	-4.8109	-4.8	-13		[c] : 23dappa + h2o --> (2) nh4 + pyr	0	0
542	'DAPDC'	-3.0672	-3.1	-7.2		[c] : 26dap-M + h --> co2 + lys-L	0.252835	-1.82042
543	'DAPE'	0	0	0		[c] : 26dap-LL <==> 26dap-M	0.273301	0
544	'DAPabcpp'	-6.694	-6.7	-10.8		26dap-M[p] + atp[c] + h2o[c] --> 26dap-M[c] + adp[c] + h[c] + pi[c]	0	0
545	'DAPtex'	0	0	0		15dap[e] <==> 15dap[p]	0	0
546	'DASYN120'	0.461	0.4	0.4		[c] : ctp + h + pa120 --> cdpdddecg + ppi	0	0
547	'DASYN140'	0.462	0.4	0.4		[c] : ctp + h + pa140 --> cdpdtdecg + ppi	0	0
548	'DASYN141'	0.462	0.4	0.4		[c] : ctp + h + pa141 --> cdpdtdec7eg + ppi	0	0
549	'DASYN160'	0.462	0.4	0.4		[c] : ctp + h + pa160 --> cdpdhdecg + ppi	0.0470088	0.0188035
550	'DASYN161'	0.461	0.4	0.4		[c] : ctp + h + pa161 --> cdpdhdec9eg + ppi	0.0554072	0.0221629
551	'DASYN180'	0.462	0.4	0.4		[c] : ctp + h + pa180 --> cdpdodecg + ppi	0	0
552	'DASYN181'	0.461	0.4	0.4		[c] : ctp + h + pa181 --> cdpdodec11eg + ppi	0	0
553	'DATPHs'	-8.017	-8	-12.1		[c] : datp + h + h2o --> ditp + nh4	0	0
554	'DB4PS'	-20.942	-20.9	-25		[c] : ru5p-D --> db4p + for + h	0.000657136	-0.0164284
555	'DBTS'	-24.5595	-24.6	-24.6		[c] : atp + co2 + dann --> adp + dtbt + (3) h + pi	0	0
556	'DCAtex'	0	0	0		dca[e] <==> dca[p]	0	0
557	'DCMPtex'	0	0	0		dcmp[e] <==> dcmp[p]	0	0
558	'DCTPD'	-4.605	-4.6	-8.7		[c] : dctp + h + h2o --> dutp + nh4	0	0
559	'DCYTD'	-4.6048	-4.6	-8.7		[c] : dcyt + h + h2o --> duri + nh4	0	0
560	'DCYTt2pp'	0	0	-3.2		dcyt[p] + h[p] --> dcyt[c] + h[c]	0	0
561	'DCYTtex'	0	0	0		dcyt[e] <==> dcyt[p]	0	0
562	'DDCAtexi'	0	0	0		ddca[e] --> ddca[p]	0	0
563	'DDGALK'	-3.769	-3.8	-3.8		[c] : 2dh3dgal + atp --> 2dh3dgal6p + adp + h	0	0
564	'DDGLCNt2rpp'	0	0	0.3		2ddglcn[p] + h[p] <==> 2ddglcn[c] + h[c]	0	0
565	'DDGLCNtex'	0	0	0		2ddglcn[e] <==> 2ddglcn[p]	0	0
566	'DDGLK'	-1.278	-1.3	-1.3		[c] : 2ddglcn + atp --> 2ddg6p + adp + h	0	0
567	'DDPA'	-12.727	-12.7	-12.7		[c] : e4p + h2o + pep --> 2dda7p + pi	0.273872	-3.47817
568	'DDPGALA'	0.689	0.7	-3.4		[c] : 2dh3dgal6p <==> g3p + pyr	0	0
569	'DGK1'	0	0	0		[c] : atp + dgmp <==> adp + dgdp	0	0
570	'DGMPtex'	0	0	0		dgmp[e] <==> dgmp[p]	0	0
571	'DGSNt2pp'	0	0	-3.2		dgsn[p] + h[p] --> dgsn[c] + h[c]	0	0
572	'DGSNtex'	0	0	0		dgsn[e] <==> dgsn[p]	0	0
573	'DHAD1'	-6.938	-6.9	-6.9		[c] : 23dhmb --> 3mob + h2o	0.644079	-4.44415
574	'DHAD2'	-6.938	-6.9	-6.9		[c] : 23dhmp --> 3mop + h2o	0.214011	-1.47668
575	'DHAPT'	-9.113	-9.1	-9.1		[c] : dha + pep --> dhap + pyr	1.02694	-9.34519
576	'DHAtex'	0	0	0		dha[e] <==> dha[p]	0	0
577	'DHAtpp'	0	0	0		dha[p] <==> dha[c]	0	0
578	'DHBD'	-9.182	-9.2	-9.2		[c] : 23ddhb + nad <==> 23dhb + h + nadh	0	0
579	'DHBS'	-2.082	-2.1	-2.1		[c] : 23dhb + atp + h --> 23dhba + ppi	0	0
580	'DHBSH'	-0.344	-0.3	-4.4		[c] : 23dhbzs + h2o --> 23dhb + ser-L	0	0
581	'DHCIND'	-9.182	-9.2	-9.2		[c] : cenchddd + nad --> dhcinnm + h + nadh	0	0
582	'DHCINDO'	-69.5887	-69.6	-63.9		[c] : dhcinnm + o2 --> h + hkntd	0	0
583	'DHDPRy'	-0.433	-0.5	-0.5		[c] : 23dhdp + h + nadph --> nadp + thdp	0.273301	-0.13665
584	'DHDPS'	-31.874	-31.9	-27.8		[c] : aspsa + pyr --> 23dhdp + h + (2) h2o	0.273301	-7.59777
585	'DHFR'	-0.149	-0.2	-0.2		[c] : dhf + h + nadph <==> nadp + thf	0.0197723	-0.00395446
586	'DHFS'	-6.3495	-6.3	-6.3		[c] : atp + dhpt + glu-L --> adp + dhf + h + pi	0.000492852	-0.00310497
587	'DHNAOT4'	-17.531	-17.5	-21.6		[c] : dhna + h + octdp --> 2dmmql8 + co2 + ppi	0	0
588	'DHNPA2'	2.444	2.4	-1.7		[c] : dhnpt --> 6hmhpt + gcald	0.000492852	-0.000837849
589	'DHORD2'	-12.406	-12.4	-12.4		[c] : dhor-S + q8 --> orot + q8h2	0.243693	-3.02179
590	'DHORD5'	-16.894	-16.9	-16.9		[c] : dhor-S + mqn8 --> mql8 + orot	0	0
591	'DHORTS'	-5.574	-5.6	-5.6		[c] : dhor-S + h2o <==> cbasp + h	-0.243693	1.36468
592	'DHPPD'	-9.182	-9.2	-9.2		[c] : cechddd + nad --> dhpppn + h + nadh	0	0
593	'DHPPDA2'	-20.11	-20.1	-24.2		[c] : 25drapp + h + h2o --> 5apru + nh4	0.000328568	-0.00795135
594	'DHPS2'	-11.3747	-11.4	-11.4		[c] : 4abz + 6hmhptpp --> dhpt + ppi	0.000492852	-0.00561852
595	'DHPTDCs'	-9.1958	-9.2	-9.2		[c] : dhptd --> h2o + hmfurn	0.000328568	-0.00302283
596	'DHPTPE'	0	0	0		[c] : ahdt <==> dhmptp	0	0
597	'DHQS'	-18.661	-18.7	-22.8		[c] : 2dda7p --> 3dhq + pi	0.273872	-6.24428
598	'DHQTi'	-8.458	-8.5	-8.5		[c] : 3dhq --> 3dhsk + h2o	0.273872	-2.32791
599	'DIMPtex'	0	0	0		dimp[e] <==> dimp[p]	0	0
600	'DINSt2pp'	0	0	-3.2		din[p] + h[p] --> din[c] + h[c]	0	0
601	'DINStex'	0	0	0		din[e] <==> din[p]	0	0
602	'DKGLCNR1'	-3.621	-3.7	-3.7		[c] : 25dkglcn + h + nadph --> 2dhguln + nadp	0	0
603	'DKGLCNR2x'	-6.141	-6.1	-6.1		[c] : 25dkglcn + h + nadh --> 5dglcn + nad	0	0
604	'DKGLCNR2y'	-6.111	-6.1	-6.1		[c] : 25dkglcn + h + nadph --> 5dglcn + nadp	0	0
605	'DKMPPD'	-124.863	-124.9	-127.3		[c] : dkmpp + h2o + o2 --> 2kmb + for + (2) h + pi	0	0
606	'DKMPPD3'	-16.253	-16.3	-24.5		[c] : dkmpp + (3) h2o + (2) nad --> 2kmb + for + (4) h + (2) nadh + pi	0	0
607	'DMATT'	-13.388	-13.4	-13.4		[c] : dmpp + ipdp --> grdp + ppi	0.000204803	-0.00274435
608	'DMPPS'	-16.156	-16.2	-16.2		[c] : h + h2mb4p + nadh --> dmpp + h2o + nad	0.000204803	-0.0033178
609	'DMQMT'	-4.1454	-4.1	-4.1		[c] : 2omhmbl + amet --> ahcys + h + q8h2	0	0
610	'DMSOR1'	-29.0722	NaN	-33.1602		[c] : dmso + mql8 --> dms + h2o + mqn8	0	0
611	'DMSOR1pp'	-29.0722	NaN	-33.1602		dmso[p] + mql8[c] --> dms[p] + h2o[p] + mqn8[c]	0	0
612	'DMSOR2'	-30.5842	NaN	-34.6722		[c] : 2dmmql8 + dmso --> 2dmmq8 + dms + h2o	0	0
613	'DMSOR2pp'	-30.5842	NaN	-34.6722		2dmmql8[c] + dmso[p] --> 2dmmq8[c] + dms[p] + h2o[p]	0	0
614	'DMSOtex'	0	0	0		dmso[e] <==> dmso[p]	0	0
615	'DMStex'	0	0	0		dms[e] <==> dms[p]	0	0
616	'DM_4HBA'	NaN	NaN	NaN		[c] : 4hba -->	0.000164284	NaN
617	'DM_5DRIB'	NaN	NaN	NaN		[c] : 5drib -->	0	NaN
618	'DM_AACALD'	NaN	NaN	NaN		[c] : aacald -->	0	NaN
619	'DM_HMFURN'	NaN	NaN	NaN		[c] : hmfurn -->	0.000328568	NaN
620	'DM_OXAM'	NaN	NaN	NaN		[c] : oxam -->	0	NaN
621	'DNMPPA'	-2.9258	-2.9	-7		[c] : dhpmp + h2o --> dhnpt + pi	0.000492852	-0.00344997
622	'DNTPPA'	-7.966	-8	-12.1		[c] : ahdt + h2o --> dhpmp + h + ppi	0.000492852	-0.00596351
623	'DOGULNR'	-8.632	-8.6	-8.6		[c] : 23doguln + h + nadh --> 3dhguln + nad	0	0
624	'DOPAtex'	0	0	0		dopa[e] <==> dopa[p]	0	0
625	'DPCOAK'	-3.768	-3.8	-3.8		[c] : atp + dpcoa --> adp + coa + h	0.000424339	-0.00161249
626	'DPR'	-6.111	-6.1	-6.1		[c] : 2dhp + h + nadph --> nadp + pant-R	0.000424339	-0.00258847
627	'DRPA'	1.159	1.2	-2.9		[c] : 2dr5p --> acald + g3p	0	0
628	'DSBAO1'	-21.406	-21.4	-21.4		dsbard[p] + q8[c] --> dsbaox[p] + q8h2[c]	0	0
629	'DSBAO2'	-25.894	-25.9	-25.9		dsbard[p] + mqn8[c] --> dsbaox[p] + mql8[c]	0	0
630	'DSBCGT'	7	7	11.1		[p] : dsbcox + (2) gthrd --> dsbcrd + gthox	0	0
631	'DSBDR'	-0.045	NaN	-0.045		[c] : dsbdox + trdrd --> dsbdrd + trdox	0	0
632	'DSBGGT'	7	7	11.1		[p] : dsbgox + (2) gthrd --> dsbgrd + gthox	0	0
633	'DSERDHr'	5.057	5.1	5.1		[c] : nadp + ser-D <==> 2amsa + h + nadph	0	0
634	'DSERt2pp'	0	0	-3.2		h[p] + ser-D[p] --> h[c] + ser-D[c]	0	0
635	'DSERtex'	0	0	0		ser-D[e] <==> ser-D[p]	0	0
636	'DTMPK'	0	0	0		[c] : atp + dtmp <==> adp + dtdp	0.0192794	0
637	'DTMPtex'	0	0	0		dtmp[e] <==> dtmp[p]	0	0
638	'DUMPtex'	0	0	0		dump[e] <==> dump[p]	0	0
639	'DURIK1'	-3.769	-3.8	-3.8		[c] : atp + duri --> adp + dump + h	0	0
640	'DURIPP'	1.9921	2	2		[c] : duri + pi <==> 2dr1p + ura	0	0
641	'DURIt2pp'	0	0	-3.2		duri[p] + h[p] --> duri[c] + h[c]	0	0
642	'DURItex'	0	0	0		duri[e] <==> duri[p]	0	0
643	'DUTPDP'	-7.997	-8	-12.1		[c] : dutp + h2o --> dump + h + ppi	0	0
644	'DXPRIi'	-4.943	-5	-5		[c] : dxyl5p + h + nadph --> 2me4p + nadp	0.00175998	-0.00879988
645	'DXPS'	-8.001	-8	-8		[c] : g3p + h + pyr --> co2 + dxyl5p	0.00208854	-0.0167084
646	'DXYLK'	-4.037	-4	-4		[c] : atp + dxyl --> adp + dxyl5p + h	0	0
647	'D_LACt2pp'	0	0	0.3		h[p] + lac-D[p] <==> h[c] + lac-D[c]	0	0
648	'D_LACtex'	0	0	0		lac-D[e] <==> lac-D[p]	0	0
649	'E4PD'	-9.979	-10	-10		[c] : e4p + h2o + nad <==> 4per + (2) h + nadh	0.000164284	-0.00164284
650	'EAR100x'	-16.5101	-16.5	-16.5		[c] : h + nadh + tdec2eACP --> dcaACP + nad	0.151333	-2.49699
651	'EAR100y'	-16.4801	-16.5	-16.5		[c] : h + nadph + tdec2eACP --> dcaACP + nadp	0	0
652	'EAR120x'	-16.5062	-16.5	-16.5		[c] : h + nadh + tddec2eACP --> ddcaACP + nad	0.151333	-2.49699
653	'EAR120y'	-16.4762	-16.5	-16.5		[c] : h + nadph + tddec2eACP --> ddcaACP + nadp	0	0
654	'EAR121x'	-13.3143	-13.3	-13.3		[c] : h + nadh + t3c5ddeceACP --> cddec5eACP + nad	0.110814	-1.47383
655	'EAR121y'	-13.2843	-13.3	-13.3		[c] : h + nadph + t3c5ddeceACP --> cddec5eACP + nadp	0	0
656	'EAR140x'	-16.5135	-16.5	-16.5		[c] : h + nadh + tmrs2eACP --> myrsACP + nad	0.0940177	-1.55129
657	'EAR140y'	-16.4835	-16.5	-16.5		[c] : h + nadph + tmrs2eACP --> myrsACP + nadp	0	0
658	'EAR141x'	-18.8143	-18.8	-18.8		[c] : h + nadh + t3c7mrseACP --> nad + tdeACP	0.110814	-2.08331
659	'EAR141y'	-18.7843	-18.8	-18.8		[c] : h + nadph + t3c7mrseACP --> nadp + tdeACP	0	0
660	'EAR160x'	-16.5106	-16.5	-16.5		[c] : h + nadh + tpalm2eACP --> nad + palmACP	0.0940177	-1.55129
661	'EAR160y'	-16.4806	-16.5	-16.5		[c] : h + nadph + tpalm2eACP --> nadp + palmACP	0	0
662	'EAR161x'	-18.0135	-18	-18		[c] : h + nadh + t3c9palmeACP --> hdeACP + nad	0.110814	-1.99466
663	'EAR161y'	-17.9835	-18	-18		[c] : h + nadph + t3c9palmeACP --> hdeACP + nadp	0	0
664	'EAR180x'	-16.5094	-16.5	-16.5		[c] : h + nadh + toctd2eACP --> nad + ocdcaACP	0	0
665	'EAR180y'	-16.4794	-16.5	-16.5		[c] : h + nadph + toctd2eACP --> nadp + ocdcaACP	0	0
666	'EAR181x'	-18.8183	-18.8	-18.8		[c] : h + nadh + t3c11vaceACP --> nad + octeACP	0	0
667	'EAR181y'	-18.7883	-18.8	-18.8		[c] : h + nadph + t3c11vaceACP --> nadp + octeACP	0	0
668	'EAR40x'	-16.5117	-16.5	-16.5		[c] : but2eACP + h + nadh --> butACP + nad	0.262147	-4.32543
669	'EAR40y'	-16.4817	-16.5	-16.5		[c] : but2eACP + h + nadph --> butACP + nadp	0	0
670	'EAR60x'	-16.5117	-16.5	-16.5		[c] : h + nadh + thex2eACP --> hexACP + nad	0.262147	-4.32543
671	'EAR60y'	-16.4817	-16.5	-16.5		[c] : h + nadph + thex2eACP --> hexACP + nadp	0	0
672	'EAR80x'	-16.5117	-16.5	-16.5		[c] : h + nadh + toct2eACP --> nad + ocACP	0.262147	-4.32543
673	'EAR80y'	-16.4817	-16.5	-16.5		[c] : h + nadph + toct2eACP --> nadp + ocACP	0	0
674	'ECA4COLIPAtex'	0	0	0		eca4colipa[p] --> eca4colipa[e]	0	0
675	'ECA4OALpp'	-1.365	-1.4	-1.4		[p] : colipa + eca4und --> eca4colipa + h + udcpdp	0	0
676	'ECAP1pp'	-1.363	-1.4	-1.4		[p] : (2) unagamuf --> eca2und + h + udcpdp	0	0
677	'ECAP2pp'	-1.354	-1.4	-1.4		[p] : eca2und + unagamuf --> eca3und + h + udcpdp	0	0
678	'ECAP3pp'	-1.364	-1.4	-1.4		[p] : eca3und + unagamuf --> eca4und + h + udcpdp	0	0
679	'ECAtpp'	0	0	-10.4		unagamuf[c] --> unagamuf[p]	0	0
680	'ECOAH1'	2.077	2.1	2.1		[c] : 3hbcoa <==> b2coa + h2o	0	0
681	'ECOAH2'	2.077	2.1	2.1		[c] : 3hhcoa <==> h2o + hx2coa	0	0
682	'ECOAH3'	2.077	2.1	2.1		[c] : 3hocoa <==> h2o + oc2coa	0	0
683	'ECOAH4'	2.077	2.1	2.1		[c] : 3hdcoa <==> dc2coa + h2o	0	0
684	'ECOAH5'	2.077	2.1	2.1		[c] : 3hddcoa <==> dd2coa + h2o	0	0
685	'ECOAH6'	2.077	2.1	2.1		[c] : 3htdcoa <==> h2o + td2coa	0	0
686	'ECOAH7'	2.077	2.1	2.1		[c] : 3hhdcoa <==> h2o + hdd2coa	0	0
687	'ECOAH8'	2.077	2.1	2.1		[c] : 3hodcoa <==> h2o + od2coa	0	0
688	'EDA'	0.689	0.7	-3.4		[c] : 2ddg6p --> g3p + pyr	0	0
689	'EDD'	-8.259	-8.3	-8.3		[c] : 6pgc --> 2ddg6p + h2o	0	0
690	'EDTXS1'	-3.6792	-3.7	-3.7		[c] : ddcaACP + kdo2lipid4 --> ACP + kdo2lipid4L	0	0
691	'EDTXS2'	-3.681	-3.7	-3.7		[c] : kdo2lipid4L + myrsACP --> ACP + lipa	0	0
692	'EDTXS3'	-3.6794	-3.7	-3.7		[c] : hdeACP + kdo2lipid4 --> ACP + kdo2lipid4p	0	0
693	'EDTXS4'	-3.7	-3.7	-3.7		[c] : kdo2lipid4p + myrsACP --> ACP + lipa_cold	0	0
694	'ENLIPAtex'	0	0	0		enlipa[p] --> enlipa[e]	0	0
695	'ENO'	-0.903	-0.9	-0.9		[c] : 2pg <==> h2o + pep	11.8041	-10.6237
696	'ENTCS'	391.959	NaN	351.079		[c] : (3) 23dhba + (3) seramp --> (6) amp + enter + (9) h	0	0
697	'ENTERES'	-454.704	NaN	-462.88		[c] : enter + (3) h2o --> (3) 23dhbzs + (3) h	0	0
698	'ENTERES2'	-455.804	NaN	-468.068		[c] : feenter + (3) h2o --> (3) 23dhbzs + fe3 + (3) h	0	0
699	'ETHAAL'	-7.902	-7.9	-12		[c] : etha --> acald + nh4	0	0
700	'ETHAt2pp'	0	0	-6.6		etha[p] + h[p] --> etha[c] + h[c]	0	0
701	'ETHAtex'	0	0	0		etha[e] <==> etha[p]	0	0
702	'ETHSO3abcpp'	-6.694	-6.7	-7.3		atp[c] + ethso3[p] + h2o[c] --> adp[c] + ethso3[c] + h[c] + pi[c]	0	0
703	'ETHSO3tex'	0	0	0		ethso3[e] <==> ethso3[p]	0	0
704	'ETOHt2rpp'	0	0	-3.2		etoh[p] + h[p] <==> etoh[c] + h[c]	0	0
705	'ETOHtex'	0	0	0		etoh[e] <==> etoh[p]	0	0
706	'EX_12ppd_R(e)'	NaN	NaN	NaN		[e] : 12ppd-R <==>	0	NaN
707	'EX_12ppd_S(e)'	NaN	NaN	NaN		[e] : 12ppd-S <==>	0	NaN
708	'EX_14glucan(e)'	NaN	NaN	NaN		[e] : 14glucan <==>	0	NaN
709	'EX_15dap(e)'	NaN	NaN	NaN		[e] : 15dap <==>	0	NaN
710	'EX_23camp(e)'	NaN	NaN	NaN		[e] : 23camp <==>	0	NaN
711	'EX_23ccmp(e)'	NaN	NaN	NaN		[e] : 23ccmp <==>	0	NaN
712	'EX_23cgmp(e)'	NaN	NaN	NaN		[e] : 23cgmp <==>	0	NaN
713	'EX_23cump(e)'	NaN	NaN	NaN		[e] : 23cump <==>	0	NaN
714	'EX_23dappa(e)'	NaN	NaN	NaN		[e] : 23dappa <==>	0	NaN
715	'EX_26dap_M(e)'	NaN	NaN	NaN		[e] : 26dap-M <==>	0	NaN
716	'EX_2ddglcn(e)'	NaN	NaN	NaN		[e] : 2ddglcn <==>	0	NaN
717	'EX_34dhpac(e)'	NaN	NaN	NaN		[e] : 34dhpac <==>	0	NaN
718	'EX_3amp(e)'	NaN	NaN	NaN		[e] : 3amp <==>	0	NaN
719	'EX_3cmp(e)'	NaN	NaN	NaN		[e] : 3cmp <==>	0	NaN
720	'EX_3gmp(e)'	NaN	NaN	NaN		[e] : 3gmp <==>	0	NaN
721	'EX_3hcinnm(e)'	NaN	NaN	NaN		[e] : 3hcinnm <==>	0	NaN
722	'EX_3hpppn(e)'	NaN	NaN	NaN		[e] : 3hpppn <==>	0	NaN
723	'EX_3ump(e)'	NaN	NaN	NaN		[e] : 3ump <==>	0	NaN
724	'EX_4abut(e)'	NaN	NaN	NaN		[e] : 4abut <==>	0	NaN
725	'EX_4hoxpacd(e)'	NaN	NaN	NaN		[e] : 4hoxpacd <==>	0	NaN
726	'EX_5dglcn(e)'	NaN	NaN	NaN		[e] : 5dglcn <==>	0	NaN
727	'EX_LalaDgluMdapDala(e)'	NaN	NaN	NaN		[e] : LalaDgluMdap <==>	0	NaN
728	'EX_LalaDgluMdap(e)'	NaN	NaN	NaN		[e] : LalaDgluMdapDala <==>	0	NaN
729	'EX_ac(e)'	NaN	NaN	NaN		[e] : ac <==>	3.59994e-05	NaN
730	'EX_acac(e)'	NaN	NaN	NaN		[e] : acac <==>	0	NaN
731	'EX_acald(e)'	NaN	NaN	NaN		[e] : acald <==>	0	NaN
732	'EX_acgal1p(e)'	NaN	NaN	NaN		[e] : acgal <==>	0	NaN
733	'EX_acgal(e)'	NaN	NaN	NaN		[e] : acgal1p <==>	0	NaN
734	'EX_acgam1p(e)'	NaN	NaN	NaN		[e] : acgam <==>	0	NaN
735	'EX_acgam(e)'	NaN	NaN	NaN		[e] : acgam1p <==>	0	NaN
736	'EX_acmana(e)'	NaN	NaN	NaN		[e] : acmana <==>	0	NaN
737	'EX_acmum(e)'	NaN	NaN	NaN		[e] : acmum <==>	0	NaN
738	'EX_acnam(e)'	NaN	NaN	NaN		[e] : acnam <==>	0	NaN
739	'EX_acolipa(e)'	NaN	NaN	NaN		[e] : acolipa <==>	0	NaN
740	'EX_acser(e)'	NaN	NaN	NaN		[e] : acser <==>	0	NaN
741	'EX_ade(e)'	NaN	NaN	NaN		[e] : ade <==>	0	NaN
742	'EX_adn(e)'	NaN	NaN	NaN		[e] : adn <==>	0	NaN
743	'EX_adocbl(e)'	NaN	NaN	NaN		[e] : adocbl <==>	0	NaN
744	'EX_ag(e)'	NaN	NaN	NaN		[e] : ag <==>	0	NaN
745	'EX_agm(e)'	NaN	NaN	NaN		[e] : agm <==>	0	NaN
746	'EX_akg(e)'	NaN	NaN	NaN		[e] : akg <==>	0	NaN
747	'EX_ala_B(e)'	NaN	NaN	NaN		[e] : ala-B <==>	0	NaN
748	'EX_ala_D(e)'	NaN	NaN	NaN		[e] : ala-D <==>	0	NaN
749	'EX_ala_L(e)'	NaN	NaN	NaN		[e] : ala-L <==>	0	NaN
750	'EX_alaala(e)'	NaN	NaN	NaN		[e] : alaala <==>	0	NaN
751	'EX_all_D(e)'	NaN	NaN	NaN		[e] : all-D <==>	0	NaN
752	'EX_alltn(e)'	NaN	NaN	NaN		[e] : alltn <==>	0	NaN
753	'EX_amp(e)'	NaN	NaN	NaN		[e] : amp <==>	0	NaN
754	'EX_anhgm(e)'	NaN	NaN	NaN		[e] : anhgm <==>	0	NaN
755	'EX_arab_L(e)'	NaN	NaN	NaN		[e] : arab-L <==>	0	NaN
756	'EX_arbtn(e)'	NaN	NaN	NaN		[e] : arbtn <==>	0	NaN
757	'EX_arbtn_fe3(e)'	NaN	NaN	NaN		[e] : arbtn-fe3 <==>	0	NaN
758	'EX_arg_L(e)'	NaN	NaN	NaN		[e] : arg-L <==>	0	NaN
759	'EX_ascb_L(e)'	NaN	NaN	NaN		[e] : ascb-L <==>	0	NaN
760	'EX_asn_L(e)'	NaN	NaN	NaN		[e] : asn-L <==>	0	NaN
761	'EX_aso3(e)'	NaN	NaN	NaN		[e] : aso3 <==>	0	NaN
762	'EX_asp_L(e)'	NaN	NaN	NaN		[e] : asp-L <==>	0	NaN
763	'EX_but(e)'	NaN	NaN	NaN		[e] : but <==>	0	NaN
764	'EX_butso3(e)'	NaN	NaN	NaN		[e] : butso3 <==>	0	NaN
765	'EX_ca2(e)'	NaN	NaN	NaN		[e] : ca2 <==>	-0.00348975	NaN
766	'EX_cbi(e)'	NaN	NaN	NaN		[e] : cbi <==>	0	NaN
767	'EX_cbl1(e)'	NaN	NaN	NaN		[e] : cbl1 <==>	0	NaN
768	'EX_cd2(e)'	NaN	NaN	NaN		[e] : cd2 <==>	0	NaN
769	'EX_cgly(e)'	NaN	NaN	NaN		[e] : cgly <==>	0	NaN
770	'EX_chol(e)'	NaN	NaN	NaN		[e] : chol <==>	0	NaN
771	'EX_cit(e)'	NaN	NaN	NaN		[e] : cit <==>	0	NaN
772	'EX_cl(e)'	NaN	NaN	NaN		[e] : cl <==>	-0.00348975	NaN
773	'EX_cmp(e)'	NaN	NaN	NaN		[e] : cmp <==>	0	NaN
774	'EX_co2(e)'	NaN	NaN	NaN		[e] : co2 <==>	17.8321	NaN
775	'EX_cobalt2(e)'	NaN	NaN	NaN		[e] : cobalt2 <==>	-0.0023265	NaN
776	'EX_colipa(e)'	NaN	NaN	NaN		[e] : colipa <==>	0	NaN
777	'EX_cpgn(e)'	NaN	NaN	NaN		[e] : cpgn <==>	0	NaN
778	'EX_cpgn_un(e)'	NaN	NaN	NaN		[e] : cpgn-un <==>	0	NaN
779	'EX_crn(e)'	NaN	NaN	NaN		[e] : crn <==>	0	NaN
780	'EX_csn(e)'	NaN	NaN	NaN		[e] : csn <==>	0	NaN
781	'EX_cu2(e)'	NaN	NaN	NaN		[e] : cu <==>	-0.0023265	NaN
782	'EX_cu(e)'	NaN	NaN	NaN		[e] : cu2 <==>	0	NaN
783	'EX_cyan(e)'	NaN	NaN	NaN		[e] : cyan <==>	0	NaN
784	'EX_cynt(e)'	NaN	NaN	NaN		[e] : cynt <==>	0	NaN
785	'EX_cys_D(e)'	NaN	NaN	NaN		[e] : cys-D <==>	0	NaN
786	'EX_cys_L(e)'	NaN	NaN	NaN		[e] : cys-L <==>	0	NaN
787	'EX_cytd(e)'	NaN	NaN	NaN		[e] : cytd <==>	0	NaN
788	'EX_dad_2(e)'	NaN	NaN	NaN		[e] : dad-2 <==>	0	NaN
789	'EX_damp(e)'	NaN	NaN	NaN		[e] : damp <==>	0	NaN
790	'EX_dca(e)'	NaN	NaN	NaN		[e] : dca <==>	0	NaN
791	'EX_dcmp(e)'	NaN	NaN	NaN		[e] : dcmp <==>	0	NaN
792	'EX_dcyt(e)'	NaN	NaN	NaN		[e] : dcyt <==>	0	NaN
793	'EX_ddca(e)'	NaN	NaN	NaN		[e] : ddca <==>	0	NaN
794	'EX_dgmp(e)'	NaN	NaN	NaN		[e] : dgmp <==>	0	NaN
795	'EX_dgsn(e)'	NaN	NaN	NaN		[e] : dgsn <==>	0	NaN
796	'EX_dha(e)'	NaN	NaN	NaN		[e] : dha <==>	0	NaN
797	'EX_dimp(e)'	NaN	NaN	NaN		[e] : dimp <==>	0	NaN
798	'EX_din(e)'	NaN	NaN	NaN		[e] : din <==>	0	NaN
799	'EX_dms(e)'	NaN	NaN	NaN		[e] : dms <==>	0	NaN
800	'EX_dmso(e)'	NaN	NaN	NaN		[e] : dmso <==>	0	NaN
801	'EX_dopa(e)'	NaN	NaN	NaN		[e] : dopa <==>	0	NaN
802	'EX_dtmp(e)'	NaN	NaN	NaN		[e] : dtmp <==>	0	NaN
803	'EX_dump(e)'	NaN	NaN	NaN		[e] : dump <==>	0	NaN
804	'EX_duri(e)'	NaN	NaN	NaN		[e] : duri <==>	0	NaN
805	'EX_eca4colipa(e)'	NaN	NaN	NaN		[e] : eca4colipa <==>	0	NaN
806	'EX_enlipa(e)'	NaN	NaN	NaN		[e] : enlipa <==>	0	NaN
807	'EX_enter(e)'	NaN	NaN	NaN		[e] : enter <==>	0	NaN
808	'EX_etha(e)'	NaN	NaN	NaN		[e] : etha <==>	0	NaN
809	'EX_ethso3(e)'	NaN	NaN	NaN		[e] : ethso3 <==>	0	NaN
810	'EX_etoh(e)'	NaN	NaN	NaN		[e] : etoh <==>	0	NaN
811	'EX_f6p(e)'	NaN	NaN	NaN		[e] : f6p <==>	0	NaN
812	'EX_fald(e)'	NaN	NaN	NaN		[e] : fald <==>	0	NaN
813	'EX_fe2(e)'	NaN	NaN	NaN		[e] : fe2 <==>	-0.0107985	NaN
814	'EX_fe3(e)'	NaN	NaN	NaN		[e] : fe3 <==>	0	NaN
815	'EX_fe3dcit(e)'	NaN	NaN	NaN		[e] : fe3dcit <==>	0	NaN
816	'EX_fe3dhbzs(e)'	NaN	NaN	NaN		[e] : fe3dhbzs <==>	0	NaN
817	'EX_fe3hox(e)'	NaN	NaN	NaN		[e] : fe3hox <==>	0	NaN
818	'EX_fe3hox_un(e)'	NaN	NaN	NaN		[e] : fe3hox-un <==>	0	NaN
819	'EX_fecrm(e)'	NaN	NaN	NaN		[e] : fecrm <==>	0	NaN
820	'EX_fecrm_un(e)'	NaN	NaN	NaN		[e] : fecrm-un <==>	0	NaN
821	'EX_feenter(e)'	NaN	NaN	NaN		[e] : feenter <==>	0	NaN
822	'EX_feoxam(e)'	NaN	NaN	NaN		[e] : feoxam <==>	0	NaN
823	'EX_feoxam_un(e)'	NaN	NaN	NaN		[e] : feoxam-un <==>	0	NaN
824	'EX_for(e)'	NaN	NaN	NaN		[e] : for <==>	0	NaN
825	'EX_fru(e)'	NaN	NaN	NaN		[e] : fru <==>	0	NaN
826	'EX_frulys(e)'	NaN	NaN	NaN		[e] : frulys <==>	0	NaN
827	'EX_fruur(e)'	NaN	NaN	NaN		[e] : fruur <==>	0	NaN
828	'EX_fuc_L(e)'	NaN	NaN	NaN		[e] : fuc-L <==>	0	NaN
829	'EX_fum(e)'	NaN	NaN	NaN		[e] : fum <==>	0	NaN
830	'EX_g1p(e)'	NaN	NaN	NaN		[e] : g1p <==>	0	NaN
831	'EX_g3pc(e)'	NaN	NaN	NaN		[e] : g3pc <==>	0	NaN
832	'EX_g3pe(e)'	NaN	NaN	NaN		[e] : g3pe <==>	0	NaN
833	'EX_g3pg(e)'	NaN	NaN	NaN		[e] : g3pg <==>	0	NaN
834	'EX_g3pi(e)'	NaN	NaN	NaN		[e] : g3pi <==>	0	NaN
835	'EX_g3ps(e)'	NaN	NaN	NaN		[e] : g3ps <==>	0	NaN
836	'EX_g6p(e)'	NaN	NaN	NaN		[e] : g6p <==>	0	NaN
837	'EX_gal1p(e)'	NaN	NaN	NaN		[e] : gal <==>	0	NaN
838	'EX_gal_bD(e)'	NaN	NaN	NaN		[e] : gal-bD <==>	0	NaN
839	'EX_gal(e)'	NaN	NaN	NaN		[e] : gal1p <==>	0	NaN
840	'EX_galct_D(e)'	NaN	NaN	NaN		[e] : galct-D <==>	0	NaN
841	'EX_galctn_D(e)'	NaN	NaN	NaN		[e] : galctn-D <==>	0	NaN
842	'EX_galctn_L(e)'	NaN	NaN	NaN		[e] : galctn-L <==>	0	NaN
843	'EX_galt(e)'	NaN	NaN	NaN		[e] : galt <==>	0	NaN
844	'EX_galur(e)'	NaN	NaN	NaN		[e] : galur <==>	0	NaN
845	'EX_gam6p(e)'	NaN	NaN	NaN		[e] : gam <==>	0	NaN
846	'EX_gam(e)'	NaN	NaN	NaN		[e] : gam6p <==>	0	NaN
847	'EX_gbbtn(e)'	NaN	NaN	NaN		[e] : gbbtn <==>	0	NaN
848	'EX_gdp(e)'	NaN	NaN	NaN		[e] : gdp <==>	0	NaN
849	'EX_glc(e)'	NaN	NaN	NaN		[e] : glc-D <==>	-8	NaN
850	'EX_glcn(e)'	NaN	NaN	NaN		[e] : glcn <==>	0	NaN
851	'EX_glcr(e)'	NaN	NaN	NaN		[e] : glcr <==>	0	NaN
852	'EX_glcur1p(e)'	NaN	NaN	NaN		[e] : glcur <==>	0	NaN
853	'EX_glcur(e)'	NaN	NaN	NaN		[e] : glcur1p <==>	0	NaN
854	'EX_gln_L(e)'	NaN	NaN	NaN		[e] : gln-L <==>	0	NaN
855	'EX_glu_L(e)'	NaN	NaN	NaN		[e] : glu-L <==>	0	NaN
856	'EX_gly(e)'	NaN	NaN	NaN		[e] : gly <==>	0	NaN
857	'EX_glyald(e)'	NaN	NaN	NaN		[e] : glyald <==>	0	NaN
858	'EX_glyb(e)'	NaN	NaN	NaN		[e] : glyb <==>	0	NaN
859	'EX_glyc2p(e)'	NaN	NaN	NaN		[e] : glyc <==>	0	NaN
860	'EX_glyc3p(e)'	NaN	NaN	NaN		[e] : glyc-R <==>	0	NaN
861	'EX_glyc_R(e)'	NaN	NaN	NaN		[e] : glyc2p <==>	0	NaN
862	'EX_glyc(e)'	NaN	NaN	NaN		[e] : glyc3p <==>	0	NaN
863	'EX_glyclt(e)'	NaN	NaN	NaN		[e] : glyclt <==>	0	NaN
864	'EX_gmp(e)'	NaN	NaN	NaN		[e] : gmp <==>	0	NaN
865	'EX_gsn(e)'	NaN	NaN	NaN		[e] : gsn <==>	0	NaN
866	'EX_gthox(e)'	NaN	NaN	NaN		[e] : gthox <==>	0	NaN
867	'EX_gthrd(e)'	NaN	NaN	NaN		[e] : gthrd <==>	0	NaN
868	'EX_gtp(e)'	NaN	NaN	NaN		[e] : gtp <==>	0	NaN
869	'EX_gua(e)'	NaN	NaN	NaN		[e] : gua <==>	0	NaN
870	'EX_h2(e)'	NaN	NaN	NaN		[e] : h <==>	0	NaN
871	'EX_h2o2(e)'	NaN	NaN	NaN		[e] : h2 <==>	0	NaN
872	'EX_h2o(e)'	NaN	NaN	NaN		[e] : h2o <==>	37.2402	NaN
873	'EX_h2s(e)'	NaN	NaN	NaN		[e] : h2o2 <==>	0	NaN
874	'EX_h(e)'	NaN	NaN	NaN		[e] : h2s <==>	6.76092	NaN
875	'EX_hacolipa(e)'	NaN	NaN	NaN		[e] : hacolipa <==>	0	NaN
876	'EX_halipa(e)'	NaN	NaN	NaN		[e] : halipa <==>	0	NaN
877	'EX_hdca(e)'	NaN	NaN	NaN		[e] : hdca <==>	0	NaN
878	'EX_hdcea(e)'	NaN	NaN	NaN		[e] : hdcea <==>	0	NaN
879	'EX_hg2(e)'	NaN	NaN	NaN		[e] : hg2 <==>	0	NaN
880	'EX_his_L(e)'	NaN	NaN	NaN		[e] : his-L <==>	0	NaN
881	'EX_hom_L(e)'	NaN	NaN	NaN		[e] : hom-L <==>	0	NaN
882	'EX_hxa(e)'	NaN	NaN	NaN		[e] : hxa <==>	0	NaN
883	'EX_hxan(e)'	NaN	NaN	NaN		[e] : hxan <==>	0	NaN
884	'EX_idon_L(e)'	NaN	NaN	NaN		[e] : idon-L <==>	0	NaN
885	'EX_ile_L(e)'	NaN	NaN	NaN		[e] : ile-L <==>	0	NaN
886	'EX_imp(e)'	NaN	NaN	NaN		[e] : imp <==>	0	NaN
887	'EX_indole(e)'	NaN	NaN	NaN		[e] : indole <==>	0	NaN
888	'EX_inost(e)'	NaN	NaN	NaN		[e] : inost <==>	0	NaN
889	'EX_ins(e)'	NaN	NaN	NaN		[e] : ins <==>	0	NaN
890	'EX_isetac(e)'	NaN	NaN	NaN		[e] : isetac <==>	0	NaN
891	'EX_k(e)'	NaN	NaN	NaN		[e] : k <==>	-0.130838	NaN
892	'EX_kdo2lipid4(e)'	NaN	NaN	NaN		[e] : kdo2lipid4 <==>	0	NaN
893	'EX_lac_D(e)'	NaN	NaN	NaN		[e] : lac-D <==>	0	NaN
894	'EX_lac_L(e)'	NaN	NaN	NaN		[e] : lac-L <==>	0	NaN
895	'EX_lcts(e)'	NaN	NaN	NaN		[e] : lcts <==>	0	NaN
896	'EX_leu_L(e)'	NaN	NaN	NaN		[e] : leu-L <==>	0	NaN
897	'EX_lipa_cold(e)'	NaN	NaN	NaN		[e] : lipa <==>	0	NaN
898	'EX_lipa(e)'	NaN	NaN	NaN		[e] : lipa_cold <==>	0	NaN
899	'EX_lys_L(e)'	NaN	NaN	NaN		[e] : lys-L <==>	0	NaN
900	'EX_lyx_L(e)'	NaN	NaN	NaN		[e] : lyx-L <==>	0	NaN
901	'EX_mal_D(e)'	NaN	NaN	NaN		[e] : mal-D <==>	0	NaN
902	'EX_mal_L(e)'	NaN	NaN	NaN		[e] : mal-L <==>	0	NaN
903	'EX_malt(e)'	NaN	NaN	NaN		[e] : malt <==>	0	NaN
904	'EX_malthx(e)'	NaN	NaN	NaN		[e] : malthx <==>	0	NaN
905	'EX_maltpt(e)'	NaN	NaN	NaN		[e] : maltpt <==>	0	NaN
906	'EX_malttr(e)'	NaN	NaN	NaN		[e] : malttr <==>	0	NaN
907	'EX_maltttr(e)'	NaN	NaN	NaN		[e] : maltttr <==>	0	NaN
908	'EX_man6p(e)'	NaN	NaN	NaN		[e] : man <==>	0	NaN
909	'EX_man(e)'	NaN	NaN	NaN		[e] : man6p <==>	0	NaN
910	'EX_manglyc(e)'	NaN	NaN	NaN		[e] : manglyc <==>	0	NaN
911	'EX_melib(e)'	NaN	NaN	NaN		[e] : melib <==>	0	NaN
912	'EX_met_D(e)'	NaN	NaN	NaN		[e] : met-D <==>	0	NaN
913	'EX_met_L(e)'	NaN	NaN	NaN		[e] : met-L <==>	0	NaN
914	'EX_metsox_R_L(e)'	NaN	NaN	NaN		[e] : metsox-R-L <==>	0	NaN
915	'EX_metsox_S_L(e)'	NaN	NaN	NaN		[e] : metsox-S-L <==>	0	NaN
916	'EX_mg2(e)'	NaN	NaN	NaN		[e] : mg2 <==>	-0.00581625	NaN
917	'EX_minohp(e)'	NaN	NaN	NaN		[e] : minohp <==>	0	NaN
918	'EX_mmet(e)'	NaN	NaN	NaN		[e] : mmet <==>	0	NaN
919	'EX_mn2(e)'	NaN	NaN	NaN		[e] : mn2 <==>	-0.0023265	NaN
920	'EX_mnl(e)'	NaN	NaN	NaN		[e] : mnl <==>	0	NaN
921	'EX_mobd(e)'	NaN	NaN	NaN		[e] : mobd <==>	-0.0023265	NaN
922	'EX_mso3(e)'	NaN	NaN	NaN		[e] : mso3 <==>	0	NaN
923	'EX_n2o(e)'	NaN	NaN	NaN		[e] : n2o <==>	0	NaN
924	'EX_na1(e)'	NaN	NaN	NaN		[e] : na1 <==>	0	NaN
925	'EX_nac(e)'	NaN	NaN	NaN		[e] : nac <==>	0	NaN
926	'EX_nh4(e)'	NaN	NaN	NaN		[e] : nh4 <==>	-7.9446	NaN
927	'EX_ni2(e)'	NaN	NaN	NaN		[e] : ni2 <==>	0	NaN
928	'EX_nmn(e)'	NaN	NaN	NaN		[e] : nmn <==>	0	NaN
929	'EX_no2(e)'	NaN	NaN	NaN		[e] : no <==>	0	NaN
930	'EX_no3(e)'	NaN	NaN	NaN		[e] : no2 <==>	0	NaN
931	'EX_no(e)'	NaN	NaN	NaN		[e] : no3 <==>	0	NaN
932	'EX_o16a4colipa(e)'	NaN	NaN	NaN		[e] : o16a4colipa <==>	0	NaN
933	'EX_o2(e)'	NaN	NaN	NaN		[e] : o2 <==>	-16.2669	NaN
934	'EX_o2s(e)'	NaN	NaN	NaN		[e] : o2s <==>	0	NaN
935	'EX_ocdca(e)'	NaN	NaN	NaN		[e] : ocdca <==>	0	NaN
936	'EX_ocdcea(e)'	NaN	NaN	NaN		[e] : ocdcea <==>	0	NaN
937	'EX_octa(e)'	NaN	NaN	NaN		[e] : octa <==>	0	NaN
938	'EX_orn(e)'	NaN	NaN	NaN		[e] : orn <==>	0	NaN
939	'EX_orot(e)'	NaN	NaN	NaN		[e] : orot <==>	0	NaN
940	'EX_pacald(e)'	NaN	NaN	NaN		[e] : pacald <==>	0	NaN
941	'EX_peamn(e)'	NaN	NaN	NaN		[e] : peamn <==>	0	NaN
942	'EX_phe_L(e)'	NaN	NaN	NaN		[e] : phe-L <==>	0	NaN
943	'EX_pheme(e)'	NaN	NaN	NaN		[e] : pheme <==>	0	NaN
944	'EX_pi(e)'	NaN	NaN	NaN		[e] : pi <==>	-0.708201	NaN
945	'EX_pnto_R(e)'	NaN	NaN	NaN		[e] : pnto-R <==>	0	NaN
946	'EX_ppa(e)'	NaN	NaN	NaN		[e] : ppa <==>	0	NaN
947	'EX_ppal(e)'	NaN	NaN	NaN		[e] : ppal <==>	0	NaN
948	'EX_pppn(e)'	NaN	NaN	NaN		[e] : pppn <==>	0	NaN
949	'EX_ppt(e)'	NaN	NaN	NaN		[e] : ppt <==>	0	NaN
950	'EX_pro_L(e)'	NaN	NaN	NaN		[e] : pro-L <==>	0	NaN
951	'EX_progly(e)'	NaN	NaN	NaN		[e] : progly <==>	0	NaN
952	'EX_psclys(e)'	NaN	NaN	NaN		[e] : psclys <==>	0	NaN
953	'EX_pser_L(e)'	NaN	NaN	NaN		[e] : pser-L <==>	0	NaN
954	'EX_ptrc(e)'	NaN	NaN	NaN		[e] : ptrc <==>	0	NaN
955	'EX_pyr(e)'	NaN	NaN	NaN		[e] : pyr <==>	0	NaN
956	'EX_r5p(e)'	NaN	NaN	NaN		[e] : r5p <==>	0	NaN
957	'EX_rib_D(e)'	NaN	NaN	NaN		[e] : rib-D <==>	0	NaN
958	'EX_rmn(e)'	NaN	NaN	NaN		[e] : rmn <==>	0	NaN
959	'EX_sbt_D(e)'	NaN	NaN	NaN		[e] : sbt-D <==>	0	NaN
960	'EX_ser_D(e)'	NaN	NaN	NaN		[e] : ser-D <==>	0	NaN
961	'EX_ser_L(e)'	NaN	NaN	NaN		[e] : ser-L <==>	0	NaN
962	'EX_skm(e)'	NaN	NaN	NaN		[e] : skm <==>	0	NaN
963	'EX_so2(e)'	NaN	NaN	NaN		[e] : so2 <==>	0	NaN
964	'EX_so3(e)'	NaN	NaN	NaN		[e] : so3 <==>	0	NaN
965	'EX_so4(e)'	NaN	NaN	NaN		[e] : so4 <==>	-0.184359	NaN
966	'EX_spmd(e)'	NaN	NaN	NaN		[e] : spmd <==>	0	NaN
967	'EX_succ(e)'	NaN	NaN	NaN		[e] : succ <==>	0	NaN
968	'EX_sucr(e)'	NaN	NaN	NaN		[e] : sucr <==>	0	NaN
969	'EX_sulfac(e)'	NaN	NaN	NaN		[e] : sulfac <==>	0	NaN
970	'EX_tartr_L(e)'	NaN	NaN	NaN		[e] : tartr-L <==>	0	NaN
971	'EX_taur(e)'	NaN	NaN	NaN		[e] : taur <==>	0	NaN
972	'EX_tcynt(e)'	NaN	NaN	NaN		[e] : tcynt <==>	0	NaN
973	'EX_thm(e)'	NaN	NaN	NaN		[e] : thm <==>	0	NaN
974	'EX_thr_L(e)'	NaN	NaN	NaN		[e] : thr-L <==>	0	NaN
975	'EX_thrp(e)'	NaN	NaN	NaN		[e] : thrp <==>	0	NaN
976	'EX_thym(e)'	NaN	NaN	NaN		[e] : thym <==>	0	NaN
977	'EX_thymd(e)'	NaN	NaN	NaN		[e] : thymd <==>	0	NaN
978	'EX_tma(e)'	NaN	NaN	NaN		[e] : tma <==>	0	NaN
979	'EX_tmao(e)'	NaN	NaN	NaN		[e] : tmao <==>	0	NaN
980	'EX_tre(e)'	NaN	NaN	NaN		[e] : tre <==>	0	NaN
981	'EX_trp_L(e)'	NaN	NaN	NaN		[e] : trp-L <==>	0	NaN
982	'EX_tsul(e)'	NaN	NaN	NaN		[e] : tsul <==>	0	NaN
983	'EX_ttdca(e)'	NaN	NaN	NaN		[e] : ttdca <==>	0	NaN
984	'EX_ttdcea(e)'	NaN	NaN	NaN		[e] : ttdcea <==>	0	NaN
985	'EX_tungs(e)'	NaN	NaN	NaN		[e] : tungs <==>	0	NaN
986	'EX_tym(e)'	NaN	NaN	NaN		[e] : tym <==>	0	NaN
987	'EX_tyr_L(e)'	NaN	NaN	NaN		[e] : tyr-L <==>	0	NaN
988	'EX_tyrp(e)'	NaN	NaN	NaN		[e] : tyrp <==>	0	NaN
989	'EX_uacgam(e)'	NaN	NaN	NaN		[e] : uacgam <==>	0	NaN
990	'EX_udpacgal(e)'	NaN	NaN	NaN		[e] : udpacgal <==>	0	NaN
991	'EX_udpg(e)'	NaN	NaN	NaN		[e] : udpg <==>	0	NaN
992	'EX_udpgal(e)'	NaN	NaN	NaN		[e] : udpgal <==>	0	NaN
993	'EX_udpglcur(e)'	NaN	NaN	NaN		[e] : udpglcur <==>	0	NaN
994	'EX_ump(e)'	NaN	NaN	NaN		[e] : ump <==>	0	NaN
995	'EX_ura(e)'	NaN	NaN	NaN		[e] : ura <==>	0	NaN
996	'EX_urea(e)'	NaN	NaN	NaN		[e] : urea <==>	0	NaN
997	'EX_uri(e)'	NaN	NaN	NaN		[e] : uri <==>	0	NaN
998	'EX_val_L(e)'	NaN	NaN	NaN		[e] : val-L <==>	0	NaN
999	'EX_xan(e)'	NaN	NaN	NaN		[e] : xan <==>	0	NaN
1000	'EX_xmp(e)'	NaN	NaN	NaN		[e] : xmp <==>	0	NaN
1001	'EX_xtsn(e)'	NaN	NaN	NaN		[e] : xtsn <==>	0	NaN
1002	'EX_xyl_D(e)'	NaN	NaN	NaN		[e] : xyl-D <==>	0	NaN
1003	'EX_xylu_L(e)'	NaN	NaN	NaN		[e] : xylu-L <==>	0	NaN
1004	'EX_zn2(e)'	NaN	NaN	NaN		[e] : zn2 <==>	-0.0023265	NaN
1005	'Ec_biomass_iAF1260_core_59p81M'	NaN	NaN	NaN			0.7367	NaN
1006	'F6PA'	4.173	4.2	0.1		[c] : f6p <==> dha + g3p	1.02694	0.102694
1007	'F6PP'	-2.926	-2.9	-7		[c] : f6p + h2o --> fru + pi	0	0
1008	'F6Pt6_2pp'	0	0	3.5		f6p[p] + (2) pi[c] --> f6p[c] + (2) pi[p]	0	0
1009	'F6Ptex'	0	0	0		f6p[e] <==> f6p[p]	0	0
1010	'FA100ACPHi'	-5.8024	-5.8	-9.9		[c] : dcaACP + h2o --> ACP + dca + h	0	0
1011	'FA120ACPHi'	-5.8272	-5.8	-9.9		[c] : ddcaACP + h2o --> ACP + ddca + h	0	0
1012	'FA140ACPHi'	-5.8284	-5.8	-9.9		[c] : h2o + myrsACP --> ACP + h + ttdca	0	0
1013	'FA141ACPHi'	-5.794	-5.8	-9.9		[c] : h2o + tdeACP --> ACP + h + ttdcea	0	0
1014	'FA160ACPHi'	-5.8228	-5.8	-9.9		[c] : h2o + palmACP --> ACP + h + hdca	0	0
1015	'FA161ACPHi'	-5.825	-5.8	-9.9		[c] : h2o + hdeACP --> ACP + h + hdcea	0	0
1016	'FA80ACPHi'	-5.8007	-5.8	-9.9		[c] : h2o + ocACP --> ACP + h + octa	0	0
1017	'FACOAE100'	-5.8306	-5.8	-9.9		[c] : dcacoa + h2o --> coa + dca + h	0	0
1018	'FACOAE120'	-5.83	-5.8	-9.9		[c] : ddcacoa + h2o --> coa + ddca + h	0	0
1019	'FACOAE140'	-5.8304	-5.8	-9.9		[c] : h2o + tdcoa --> coa + h + ttdca	0	0
1020	'FACOAE141'	-6.6732	-6.7	-10.8		[c] : h2o + tdecoa --> coa + h + ttdcea	0	0
1021	'FACOAE160'	-5.8298	-5.8	-9.9		[c] : h2o + pmtcoa --> coa + h + hdca	0	0
1022	'FACOAE161'	-5.8306	-5.8	-9.9		[c] : h2o + hdcoa --> coa + h + hdcea	0	0
1023	'FACOAE180'	-5.8302	-5.8	-9.9		[c] : h2o + stcoa --> coa + h + ocdca	0	0
1024	'FACOAE181'	-4.309	-4.3	-8.4		[c] : h2o + odecoa --> coa + h + ocdcea	0	0
1025	'FACOAE60'	-5.8298	-5.8	-9.9		[c] : h2o + hxcoa --> coa + h + hxa	0	0
1026	'FACOAE80'	-5.8302	-5.8	-9.9		[c] : h2o + occoa --> coa + h + octa	0	0
1027	'FACOAL100t2pp'	-2.1664	-2.2	-2.2		atp[c] + coa[c] + dca[p] + h[p] --> amp[c] + dcacoa[c] + h[c] + ppi[c]	0	0
1028	'FACOAL120t2pp'	-2.167	-2.2	-2.2		atp[c] + coa[c] + ddca[p] + h[p] --> amp[c] + ddcacoa[c] + h[c] + ppi[c]	0	0
1029	'FACOAL140t2pp'	-2.1666	-2.2	-2.2		atp[c] + coa[c] + h[p] + ttdca[p] --> amp[c] + h[c] + ppi[c] + tdcoa[c]	0	0
1030	'FACOAL141t2pp'	-1.3238	-1.3	-1.3		atp[c] + coa[c] + h[p] + ttdcea[p] --> amp[c] + h[c] + ppi[c] + tdecoa[c]	0	0
1031	'FACOAL160t2pp'	-2.1672	-2.2	-2.2		atp[c] + coa[c] + h[p] + hdca[p] --> amp[c] + h[c] + pmtcoa[c] + ppi[c]	0	0
1032	'FACOAL161t2pp'	-2.1664	-2.2	-2.2		atp[c] + coa[c] + h[p] + hdcea[p] --> amp[c] + h[c] + hdcoa[c] + ppi[c]	0	0
1033	'FACOAL180t2pp'	-2.1668	-2.2	-2.2		atp[c] + coa[c] + h[p] + ocdca[p] --> amp[c] + h[c] + ppi[c] + stcoa[c]	0	0
1034	'FACOAL181t2pp'	-3.688	-3.7	-3.7		atp[c] + coa[c] + h[p] + ocdcea[p] --> amp[c] + h[c] + odecoa[c] + ppi[c]	0	0
1035	'FACOAL60t2pp'	-2.1672	-2.2	-2.2		atp[c] + coa[c] + h[p] + hxa[p] --> amp[c] + h[c] + hxcoa[c] + ppi[c]	0	0
1036	'FACOAL80t2pp'	-2.1668	-2.2	-2.2		atp[c] + coa[c] + h[p] + octa[p] --> amp[c] + h[c] + occoa[c] + ppi[c]	0	0
1037	'FADRx'	-3.712	-3.7	-3.7		[c] : fad + h + nadh --> fadh2 + nad	0	0
1038	'FADRx2'	-3.682	-3.7	-3.7		[c] : fad + h + nadph --> fadh2 + nadp	0	0
1039	'FALDH2'	-6.322	-6.3	-6.3		[c] : hmgth + nad <==> Sfglutth + h + nadh	0	0
1040	'FALDtex'	0	0	0		fald[e] <==> fald[p]	0	0
1041	'FALDtpp'	0	0	0		fald[p] <==> fald[c]	0	0
1042	'FALGTHLs'	0.955	1	5.1		[c] : fald + gthrd <==> hmgth	0	0
1043	'FBA'	4.173	4.2	0.1		[c] : fdp <==> dhap + g3p	5.16423	0.516423
1044	'FBP'	-2.925	-2.9	-7		[c] : fdp + h2o --> f6p + pi	0	0
1045	'FCI'	0	0	0		[c] : fuc-L <==> fcl-L	0	0
1046	'FCLK'	-3.769	-3.8	-3.8		[c] : atp + fcl-L --> adp + fc1p + h	0	0
1047	'FCLPA'	3.3961	3.4	-0.7		[c] : fc1p <==> dhap + lald-L	0	0
1048	'FCLT'	-0.21	NaN	-4.298		[c] : fe2 + ppp9 --> (2) h + pheme	0.000164284	-0.000706093
1049	'FDH4pp'	-20.257	-20.3	-20.3		for[p] + (2) h[c] + q8[c] --> co2[c] + h[p] + q8h2[c]	0	0
1050	'FDH5pp'	-24.745	-24.7	-24.7		for[p] + (2) h[c] + mqn8[c] --> co2[c] + h[p] + mql8[c]	0	0
1051	'FDMO'	-86.9577	-87	-85.4		[c] : fmnh2 + isetac + o2 --> fmn + gcald + h + h2o + so3	0	0
1052	'FDMO2'	-82.5477	-82.5	-80.9		[c] : fmnh2 + mso3 + o2 --> fald + fmn + h + h2o + so3	0	0
1053	'FDMO3'	-86.3927	-86.4	-84.7		[c] : ethso3 + fmnh2 + o2 --> acald + fmn + h + h2o + so3	0	0
1054	'FDMO4'	-86.958	-87	-85.4		[c] : butso3 + fmnh2 + o2 --> btal + fmn + h + h2o + so3	0	0
1055	'FDMO6'	-84.4677	-84.5	-82.9		[c] : fmnh2 + o2 + sulfac --> fmn + glx + h + h2o + so3	0	0
1056	'FE2abcpp'	-6.694	-6.7	-17.7		atp[c] + fe2[p] + h2o[c] --> adp[c] + fe2[c] + h[c] + pi[c]	0	0
1057	'FE2t2pp'	0	0	-10.1		fe2[p] + h[p] --> fe2[c] + h[c]	0	0
1058	'FE2t3pp'	0	0	3.8		fe2[c] + h[p] --> fe2[p] + h[c]	0	0
1059	'FE2tex'	0	0	0		fe2[e] <==> fe2[p]	0.0107985	0
1060	'FE2tpp'	0	0	-6.9		fe2[p] --> fe2[c]	0.00556356	-0.0383886
1061	'FE3DCITabcpp'	-568.402	NaN	-580.666		atp[c] + fe3dcit[p] + h2o[c] --> adp[c] + (2) cit[c] + fe3[c] + h[c] + pi[c]	0	0
1062	'FE3DCITtonex'	0	0	-3.2		fe3dcit[e] + h[p] --> fe3dcit[p] + h[c]	0	0
1063	'FE3DHBZR'	-199.825	NaN	-203.913		[c] : fe3dhbzs --> 23dhbzs + fe3	0	0
1064	'FE3DHBZSabcpp'	-6.694	0	-11		atp[c] + fe3dhbzs[p] + h2o[c] --> adp[c] + fe3dhbzs[c] + h[c] + pi[c]	0	0
1065	'FE3DHBZStonex'	0	0	-3.2		fe3dhbzs[e] + h[p] --> fe3dhbzs[p] + h[c]	0	0
1066	'FE3HOXR1'	-317.702	NaN	-334.054		[c] : fadh2 + (2) fe3hox --> fad + (2) fe2 + (2) fe3hox-un + (2) h	0	0
1067	'FE3HOXR2'	-317.702	NaN	-334.054		[c] : (2) fe3hox + fmnh2 --> (2) fe2 + (2) fe3hox-un + fmn + (2) h	0	0
1068	'FE3HOXR3'	-315.962	NaN	-332.314		[c] : (2) fe3hox + rbflvrd --> (2) fe2 + (2) fe3hox-un + (2) h + ribflv	0	0
1069	'FE3HOXUtex'	0	0	-3.2		fe3hox-un[c] + h[p] --> fe3hox-un[p] + h[c]	0	0
1070	'FE3HOXUtpp'	0	0	-3.2		fe3hox-un[p] + h[p] --> fe3hox-un[e] + h[c]	0	0
1071	'FE3HOXabcpp'	-6.694	0	-4.1		atp[c] + fe3hox[p] + h2o[c] --> adp[c] + fe3hox[c] + h[c] + pi[c]	0	0
1072	'FE3HOXexs'	135.598	NaN	139.686		[e] : fe3 + fe3hox-un --> fe3hox	0	0
1073	'FE3HOXtonex'	0	0	-3.2		fe3hox[e] + h[p] --> fe3hox[p] + h[c]	0	0
1074	'FE3Ri'	-46.506	-46.5	-46.5		[c] : fadh2 + (2) fe3 --> fad + (2) fe2 + (2) h	0	0
1075	'FE3abcpp'	-6.694	-6.7	-21.2		atp[c] + fe3[p] + h2o[c] --> adp[c] + fe3[c] + h[c] + pi[c]	0.00523499	-0.110982
1076	'FE3tex'	0	0	0		fe3[e] <==> fe3[p]	0	0
1077	'FECRMR1'	-48.706	NaN	-65.0579		[c] : fadh2 + (2) fecrm --> fad + (2) fe2 + (2) fecrm-un + (2) h	0	0
1078	'FECRMR2'	-48.706	NaN	-65.0579		[c] : (2) fecrm + fmnh2 --> (2) fe2 + (2) fecrm-un + fmn + (2) h	0	0
1079	'FECRMR3'	-46.966	NaN	-63.3179		[c] : (2) fecrm + rbflvrd --> (2) fe2 + (2) fecrm-un + (2) h + ribflv	0	0
1080	'FECRMUtex'	0	0	-3.2		fecrm-un[p] + h[p] --> fecrm-un[e] + h[c]	0	0
1081	'FECRMUtpp'	0	0	-3.2		fecrm-un[c] + h[p] --> fecrm-un[p] + h[c]	0	0
1082	'FECRMabcpp'	-6.694	0	-4.1		atp[c] + fecrm[p] + h2o[c] --> adp[c] + fecrm[c] + h[c] + pi[c]	0	0
1083	'FECRMexs'	1.1	NaN	5.188		[e] : fe3 + fecrm-un --> fecrm	0	0
1084	'FECRMtonex'	0	0	-3.2		fecrm[e] + h[p] --> fecrm[p] + h[c]	0	0
1085	'FEENTERR1'	-48.706	NaN	-65.0579		[c] : fadh2 + (2) feenter --> (2) enter + fad + (2) fe2 + (2) h	0	0
1086	'FEENTERR2'	-48.706	NaN	-65.0579		[c] : (2) feenter + fmnh2 --> (2) enter + (2) fe2 + fmn + (2) h	0	0
1087	'FEENTERR3'	-46.966	NaN	-63.3179		[c] : (2) feenter + rbflvrd --> (2) enter + (2) fe2 + (2) h + ribflv	0	0
1088	'FEENTERabcpp'	-6.694	0	-14.5		atp[c] + feenter[p] + h2o[c] --> adp[c] + feenter[c] + h[c] + pi[c]	0	0
1089	'FEENTERexs'	1.1	NaN	5.188		[e] : enter + fe3 --> feenter	0	0
1090	'FEENTERtex'	0	0	-3.2		enter[p] + h[p] --> enter[e] + h[c]	0	0
1091	'FEENTERtonex'	0	0	-3.2		feenter[e] + h[p] --> feenter[p] + h[c]	0	0
1092	'FEENTERtpp'	0	0	-3.2		enter[c] + h[p] --> enter[p] + h[c]	0	0
1093	'FEOXAMR1'	-493.378	NaN	-509.73		[c] : fadh2 + (2) feoxam --> fad + (2) fe2 + (2) feoxam-un + (2) h	0	0
1094	'FEOXAMR2'	-493.378	NaN	-509.73		[c] : (2) feoxam + fmnh2 --> (2) fe2 + (2) feoxam-un + fmn + (2) h	0	0
1095	'FEOXAMR3'	-491.638	NaN	-507.99		[c] : (2) feoxam + rbflvrd --> (2) fe2 + (2) feoxam-un + (2) h + ribflv	0	0
1096	'FEOXAMUtex'	0	0	-3.2		feoxam-un[p] + h[p] --> feoxam-un[e] + h[c]	0	0
1097	'FEOXAMUtpp'	0	0	0.3		feoxam-un[c] + h[p] --> feoxam-un[p] + h[c]	0	0
1098	'FEOXAMabcpp'	-6.694	0	-7.6		atp[c] + feoxam[p] + h2o[c] --> adp[c] + feoxam[c] + h[c] + pi[c]	0	0
1099	'FEOXAMexs'	223.436	NaN	227.524		[e] : fe3 + feoxam-un --> feoxam	0	0
1100	'FEOXAMtonex'	0	0	-3.2		feoxam[e] + h[p] --> feoxam[p] + h[c]	0	0
1101	'FEROpp'	-8.1737	-8.2	-2.4		[p] : (4) fe2 + (4) h + o2 --> (4) fe3 + (2) h2o	0.00130875	-0.00314099
1102	'FFSD'	-3.3	-3.3	-7.4		[c] : h2o + suc6p --> fru + g6p	0	0
1103	'FHL'	5.3765	5.4	-0.6		[c] : for + h --> co2 + h2	0	0
1104	'FLDR'	2.4214	4.3	4.3		[c] : fldox + h + nadph --> fldrd + nadp	0.0391851	0.168496
1105	'FLVR'	-5.422	-5.5	-5.5		[c] : h + nadph + ribflv --> nadp + rbflvrd	0	0
1106	'FLVRx'	-5.452	-5.5	-5.5		[c] : h + nadh + ribflv --> nad + rbflvrd	0	0
1107	'FMETTRS'	-7.4	-7.4	-7.4		[c] : 10fthf + mettrna --> fmettrna + h + thf	0	0
1108	'FMNAT'	0.431	0.4	0.4		[c] : atp + fmn + h --> fad + ppi	0.000164284	6.57136e-05
1109	'FMNRx'	-3.712	-3.7	-3.7		[c] : fmn + h + nadh --> fmnh2 + nad	0	0
1110	'FMNRx2'	-3.682	-3.7	-3.7		[c] : fmn + h + nadph --> fmnh2 + nadp	0	0
1111	'FORt2pp'	0	0	0.3		for[p] + h[p] --> for[c] + h[c]	0	0
1112	'FORtex'	0	0	0		for[e] <==> for[p]	0	0
1113	'FORtppi'	0	0	-3.5		for[c] --> for[p]	0	0
1114	'FRD2'	6.616	6.6	6.6		[c] : fum + mql8 --> mqn8 + succ	0	0
1115	'FRD3'	5.104	5.1	5.1		[c] : 2dmmql8 + fum --> 2dmmq8 + succ	0	0
1116	'FRUK'	-3.769	-3.8	-3.8		[c] : atp + f1p --> adp + fdp + h	0	0
1117	'FRULYSDG'	2.7668	2.8	-1.3		[c] : frulysp + h2o <==> g6p + lys-L	0	0
1118	'FRULYSE'	0	0	0		[c] : psclys <==> frulys	0	0
1119	'FRULYSK'	-3.769	-3.8	-3.8		[c] : atp + frulys --> adp + frulysp + h	0	0
1120	'FRULYSt2pp'	0	0	-6.6		frulys[p] + h[p] --> frulys[c] + h[c]	0	0
1121	'FRULYStex'	0	0	0		frulys[e] <==> frulys[p]	0	0
1122	'FRUURt2rpp'	0	0	0.3		fruur[p] + h[p] <==> fruur[c] + h[c]	0	0
1123	'FRUURtex'	0	0	0		fruur[e] <==> fruur[p]	0	0
1124	'FRUpts2pp'	-9.112	-9.1	-9.1		fru[p] + pep[c] --> f6p[c] + pyr[c]	0	0
1125	'FRUptspp'	-9.112	-9.1	-9.1		fru[p] + pep[c] --> f1p[c] + pyr[c]	0	0
1126	'FRUtex'	0	0	0		fru[e] <==> fru[p]	0	0
1127	'FTHFD'	-6.404	-6.4	-10.5		[c] : 10fthf + h2o --> for + h + thf	0	0
1128	'FUCtex'	0	0	0		fuc-L[e] <==> fuc-L[p]	0	0
1129	'FUCtpp'	0	0	-3.2		fuc-L[p] + h[p] <==> fuc-L[c] + h[c]	0	0
1130	'FUM'	-0.556	-0.6	-0.6		[c] : fum + h2o <==> mal-L	4.4953	-2.69718
1131	'FUMt2_2pp'	0	0	0.6		fum[p] + (2) h[p] --> fum[c] + (2) h[c]	0	0
1132	'FUMt2_3pp'	0	0	-2.6		fum[p] + (3) h[p] --> fum[c] + (3) h[c]	0	0
1133	'FUMtex'	0	0	0		fum[e] <==> fum[p]	0	0
1134	'G1PACT'	-5.486	-5.5	-5.5		[c] : accoa + gam1p --> acgam1p + coa + h	0.0695887	-0.382738
1135	'G1PPpp'	-2.925	-2.9	-7		[p] : g1p + h2o --> glc-D + pi	0	0
1136	'G1PTT'	0.431	0.4	0.4		[c] : dttp + g1p + h --> dtdpglu + ppi	0	0
1137	'G1Ptex'	0	0	0		g1p[e] <==> g1p[p]	0	0
1138	'G1SAT'	-1.436	-1.4	-1.4		[c] : glu1sa <==> 5aop	0.00262855	-0.00367996
1139	'G2PPpp'	-2.926	-2.9	-7		[p] : glyc2p + h2o --> glyc + pi	0	0
1140	'G3PAT120'	-3.6812	-3.7	-3.7		[c] : ddcaACP + glyc3p --> 1ddecg3p + ACP	0	0
1141	'G3PAT140'	-3.683	-3.7	-3.7		[c] : glyc3p + myrsACP --> 1tdecg3p + ACP	0	0
1142	'G3PAT141'	-2.8058	-2.8	-2.8		[c] : glyc3p + tdeACP --> 1tdec7eg3p + ACP	0	0
1143	'G3PAT160'	-3.677	-3.7	-3.7		[c] : glyc3p + palmACP --> 1hdecg3p + ACP	0.0470088	-0.173933
1144	'G3PAT161'	-3.6794	-3.7	-3.7		[c] : glyc3p + hdeACP --> 1hdec9eg3p + ACP	0.0554072	-0.205007
1145	'G3PAT180'	-3.6805	-3.7	-3.7		[c] : glyc3p + ocdcaACP --> 1odecg3p + ACP	0	0
1146	'G3PAT181'	-2.8192	-2.8	-2.8		[c] : glyc3p + octeACP --> 1odec11eg3p + ACP	0	0
1147	'G3PCabcpp'	-6.694	-6.7	-10.8		atp[c] + g3pc[p] + h2o[c] --> adp[c] + g3pc[c] + h[c] + pi[c]	0	0
1148	'G3PCtex'	0	0	0		g3pc[e] <==> g3pc[p]	0	0
1149	'G3PD2'	3.62	3.7	3.7		[c] : glyc3p + nadp <==> dhap + h + nadph	-0.102416	-0.378939
1150	'G3PD5'	-13.435	-13.4	-13.4		[c] : glyc3p + q8 --> dhap + q8h2	0	0
1151	'G3PD6'	-17.923	-17.9	-17.9		[c] : glyc3p + mqn8 --> dhap + mql8	0	0
1152	'G3PD7'	-16.411	-16.4	-16.4		[c] : 2dmmq8 + glyc3p --> 2dmmql8 + dhap	0	0
1153	'G3PEabcpp'	-6.694	-6.7	-10.8		atp[c] + g3pe[p] + h2o[c] --> adp[c] + g3pe[c] + h[c] + pi[c]	0	0
1154	'G3PEtex'	0	0	0		g3pe[e] <==> g3pe[p]	0	0
1155	'G3PGabcpp'	-6.694	-6.7	-7.3		atp[c] + g3pg[p] + h2o[c] --> adp[c] + g3pg[c] + h[c] + pi[c]	0	0
1156	'G3PGtex'	0	0	0		g3pg[e] <==> g3pg[p]	0	0
1157	'G3PIabcpp'	-6.694	-6.7	-7.3		atp[c] + g3pi[p] + h2o[c] --> adp[c] + g3pi[c] + h[c] + pi[c]	0	0
1158	'G3PItex'	0	0	0		g3pi[e] <==> g3pi[p]	0	0
1159	'G3PSabcpp'	-6.694	-6.7	-7.3		atp[c] + g3ps[p] + h2o[c] --> adp[c] + g3ps[c] + h[c] + pi[c]	0	0
1160	'G3PStex'	0	0	0		g3ps[e] <==> g3ps[p]	0	0
1161	'G3PT'	-2.926	-2.9	-7		[c] : glyc3p + h2o --> glyc + pi	0	0
1162	'G5SADs'	-15.0715	-15.1	-15.1		[c] : glu5sa --> 1pyr5c + h + h2o	0.162884	-2.45955
1163	'G5SD'	0.334	0.3	-3.8		[c] : glu5p + h + nadph --> glu5sa + nadp + pi	0.162884	-0.618961
1164	'G6PDA'	1.826	1.8	-2.3		[c] : gam6p + h2o --> f6p + nh4	0	0
1165	'G6PDH2r'	-2.206	-2.2	-2.2		[c] : g6p + nadp <==> 6pgl + h + nadph	3.51179	-7.72594
1166	'G6PP'	-2.925	-2.9	-7		[c] : g6p + h2o --> glc-D + pi	0	0
1167	'G6Pt6_2pp'	0	0	3.5		g6p[p] + (2) pi[c] --> g6p[c] + (2) pi[p]	0	0
1168	'G6Ptex'	0	0	0		g6p[e] <==> g6p[p]	0	0
1169	'GAL1PPpp'	-2.925	-2.9	-7		[p] : gal1p + h2o --> gal + pi	0	0
1170	'GAL1Ptex'	0	0	0		gal1p[e] <==> gal1p[p]	0	0
1171	'GALBDtex'	0	0	0		gal-bD[e] <==> gal-bD[p]	0	0
1172	'GALCTD'	-8.259	-8.3	-8.3		[c] : galct-D --> 5dh4dglc + h2o	0	0
1173	'GALCTLO'	1.922	1.9	1.9		[c] : galctn-L + nad --> h + nadh + tagur	0	0
1174	'GALCTND'	-8.259	-8.3	-8.3		[c] : galctn-D --> 2dh3dgal + h2o	0	0
1175	'GALCTNLt2pp'	0	0	0.3		galctn-L[p] + h[p] --> galctn-L[c] + h[c]	0	0
1176	'GALCTNLtex'	0	0	0		galctn-L[e] <==> galctn-L[p]	0	0
1177	'GALCTNt2pp'	0	0	0.3		galctn-D[p] + h[p] --> galctn-D[c] + h[c]	0	0
1178	'GALCTNtex'	0	0	0		galctn-D[e] <==> galctn-D[p]	0	0
1179	'GALCTt2rpp'	0	0	3.8		galct-D[p] + h[p] <==> galct-D[c] + h[c]	0	0
1180	'GALCTtex'	0	0	0		galct-D[e] <==> galct-D[p]	0	0
1181	'GALKr'	-3.769	-3.8	-3.8		[c] : atp + gal <==> adp + gal1p + h	0	0
1182	'GALM2pp'	0	0	0		[p] : gal-bD --> gal	0	0
1183	'GALS3'	-3.299	-3.3	-7.4		[c] : h2o + melib --> gal + glc-D	0	0
1184	'GALT1'	-1.358	-1.4	-1.4		[c] : gicolipa + udpg --> gagicolipa + h + udp	0	0
1185	'GALTptspp'	-9.112	-9.1	-9.1		galt[p] + pep[c] --> galt1p[c] + pyr[c]	0	0
1186	'GALTtex'	0	0	0		galt[e] <==> galt[p]	0	0
1187	'GALURt2rpp'	0	0	0.3		galur[p] + h[p] <==> galur[c] + h[c]	0	0
1188	'GALURtex'	0	0	0		galur[e] <==> galur[p]	0	0
1189	'GALUi'	0.431	0.4	0.4		[c] : g1p + h + utp --> ppi + udpg	0	0
1190	'GALabcpp'	-6.694	-6.7	-10.8		atp[c] + gal[p] + h2o[c] --> adp[c] + gal[c] + h[c] + pi[c]	0	0
1191	'GALt2pp'	0	0	-3.2		gal[p] + h[p] --> gal[c] + h[c]	0	0
1192	'GALtex'	0	0	0		gal[e] <==> gal[p]	0	0
1193	'GAM6Pt6_2pp'	0	0	0		gam6p[p] + (2) pi[c] --> gam6p[c] + (2) pi[p]	0	0
1194	'GAMAN6Ptex'	0	0	0		gam6p[e] <==> gam6p[p]	0	0
1195	'GAMptspp'	-9.113	-9.1	-9.1		gam[p] + pep[c] --> gam6p[c] + pyr[c]	0	0
1196	'GAMtex'	0	0	0		gam[e] <==> gam[p]	0	0
1197	'GAPD'	-0.305	-0.3	3.8		[c] : g3p + nad + pi <==> 13dpg + h + nadh	13.0673	49.6558
1198	'GARFT'	-7.372	-7.4	-7.4		[c] : 10fthf + gar <==> fgam + h + thf	0.327445	-2.42309
1199	'GART'	-7.662	-7.7	-7.7		[c] : atp + for + gar --> adp + fgam + h + pi	0.00180713	-0.0139149
1200	'GBBTNtex'	0	0	0		gbbtn[e] <==> gbbtn[p]	0	0
1201	'GCALDD'	-9.978	-10	-10		[c] : gcald + h2o + nad --> glyclt + (2) h + nadh	0.000492852	-0.00492852
1202	'GDMANE'	0	0	0		[c] : gdpddman --> gdpofuc	0	0
1203	'GDPDPK'	-3.798	-3.8	-3.8		[c] : atp + gdp --> amp + h + ppgpp	0	0
1204	'GDPMNH'	-4.659	-4.7	-8.8		[c] : gdpmann + h2o --> gdp + h + man	0	0
1205	'GDPMNP'	-8.428	-8.4	-12.5		[c] : gdpmann + h2o --> gmp + (2) h + man1p	0	0
1206	'GDPtex'	0	0	0		gdp[e] <==> gdp[p]	0	0
1207	'GF6PTA'	-6.714	-6.7	-6.7		[c] : f6p + gln-L --> gam6p + glu-L	0.0695887	-0.466244
1208	'GGGABADr'	-10.008	-10	-10		[c] : ggbutal + h2o + nadp <==> gg4abut + (2) h + nadph	0	0
1209	'GGGABAH'	-0.3445	-0.3	-4.4		[c] : gg4abut + h2o --> 4abut + glu-L	0	0
1210	'GGPTRCO'	-23.9387	-23.9	-26.3		[c] : ggptrc + h2o + o2 --> ggbutal + h2o2 + nh4	0	0
1211	'GGPTRCS'	-6.3496	-6.3	-6.3		[c] : atp + glu-L + ptrc --> adp + ggptrc + h + pi	0	0
1212	'GHMT2r'	0.1017	0.1	0.1		[c] : ser-L + thf <==> gly + h2o + mlthf	0.820319	0.0820319
1213	'GK1'	0	0	0		[c] : atp + gmp <==> adp + gdp	0.179191	0
1214	'GLBRAN2'	0	0	0		[c] : glycogen --> bglycogen	0	0
1215	'GLCATr'	-3.684	-3.7	-3.7		[c] : accoa + glc-D <==> acglc-D + coa	0	0
1216	'GLCDpp'	-24.675	-24.7	-24.7		glc-D[p] + h2o[p] + q8[c] --> glcn[p] + h[p] + q8h2[c]	0	0
1217	'GLCNt2rpp'	0	0	0.3		glcn[p] + h[p] <==> glcn[c] + h[c]	0	0
1218	'GLCNtex'	0	0	0		glcn[e] <==> glcn[p]	0	0
1219	'GLCP'	-0.456	-0.4	-0.4		[c] : glycogen + pi --> g1p	0	0
1220	'GLCP2'	-0.456	-0.4	-0.4		[c] : bglycogen + pi --> g1p	0	0
1221	'GLCRAL'	0.688	0.7	-3.4		[c] : 5dh4dglc --> 2h3oppan + pyr	0	0
1222	'GLCRD'	-8.259	-8.3	-8.3		[c] : glcr --> 5dh4dglc + h2o	0	0
1223	'GLCRt2rpp'	0	0	3.8		glcr[p] + h[p] <==> glcr[c] + h[c]	0	0
1224	'GLCRtex'	0	0	0		glcr[e] <==> glcr[p]	0	0
1225	'GLCS1'	-20.338	-1.4	-1.4		[c] : adpglc --> adp + glycogen + h	0	0
1226	'GLCTR1'	-1.358	-1.4	-1.4		[c] : icolipa + udpg --> gicolipa + h + udp	0	0
1227	'GLCTR2'	-1.358	-1.4	-1.4		[c] : gagicolipa + udpg --> ggagicolipa + h + udp	0	0
1228	'GLCTR3'	-1.358	-1.4	-1.4		[c] : ggagicolipa + udpg --> gggagicolipa + h + udp	0	0
1229	'GLCUR1Ptex'	0	0	0		glcur1p[e] <==> glcur1p[p]	0	0
1230	'GLCURt2rpp'	0	0	0.3		glcur[p] + h[p] <==> glcur[c] + h[c]	0	0
1231	'GLCURtex'	0	0	0		glcur[e] <==> glcur[p]	0	0
1232	'GLCabcpp'	-6.694	-6.7	-10.8		atp[c] + glc-D[p] + h2o[c] --> adp[c] + glc-D[c] + h[c] + pi[c]	0	0
1233	'GLCptspp'	-9.113	-9.1	-9.1		glc-D[p] + pep[c] --> g6p[c] + pyr[c]	8	-72.8
1234	'GLCt2pp'	0	0	-3.2		glc-D[p] + h[p] --> glc-D[c] + h[c]	0	0
1235	'GLCtex'	0	0	0		glc-D[e] <==> glc-D[p]	0	0
1236	'GLCtexi'	0	0	0		glc-D[e] --> glc-D[p]	8	0
1237	'GLDBRAN2'	0	0	0		[c] : bglycogen --> glycogen	0	0
1238	'GLGC'	0.431	0.4	0.4		[c] : atp + g1p + h --> adpglc + ppi	0	0
1239	'GLNS'	-1.806	-1.8	-1.8		[c] : atp + glu-L + nh4 --> adp + gln-L + h + pi	1.3316	-2.39688
1240	'GLNTRS'	-5.9	-5.9	-5.9		[c] : atp + gln-L + trnagln --> amp + glntrna + ppi	0	0
1241	'GLNabcpp'	-6.694	-6.7	-10.8		atp[c] + gln-L[p] + h2o[c] --> adp[c] + gln-L[c] + h[c] + pi[c]	0	0
1242	'GLNtex'	0	0	0		gln-L[e] <==> gln-L[p]	0	0
1243	'GLTPD'	1.922	1.9	1.9		[c] : galt1p + nad <==> h + nadh + tag6p-D	0	0
1244	'GLU5K'	2.98	3	3		[c] : atp + glu-L --> adp + glu5p	0.162884	0.488653
1245	'GLUABUTt7pp'	0	0	3.5		4abut[c] + glu-L[p] <==> 4abut[p] + glu-L[c]	0	0
1246	'GLUCYS'	-6.3494	-6.3	-6.3		[c] : atp + cys-L + glu-L --> adp + glucys + h + pi	0	0
1247	'GLUDC'	-3.0665	-3.1	-7.2		[c] : glu-L + h --> 4abut + co2	0	0
1248	'GLUDy'	8.714	8.7	4.6		[c] : glu-L + h2o + nadp <==> akg + h + nadph + nh4	-6.29031	-28.9354
1249	'GLUN'	-4.888	-4.9	-9		[c] : gln-L + h2o --> glu-L + nh4	0	0
1250	'GLUNpp'	-4.888	-4.9	-9		[p] : gln-L + h2o --> glu-L + nh4	0	0
1251	'GLUPRT'	-11.718	-11.7	-15.8		[c] : gln-L + h2o + prpp --> glu-L + ppi + pram	0.329252	-5.20218
1252	'GLUR'	0	0	0		[c] : glu-D <==> glu-L	-0.0204655	0
1253	'GLUSy'	-13.602	-13.6	-13.6		[c] : akg + gln-L + h + nadph --> (2) glu-L + nadp	0	0
1254	'GLUTRR'	-1.6745	7.8	3.7		[c] : glutrna + h + nadph --> glu1sa + nadp + trnaglu	0.00262855	0.00972562
1255	'GLUTRS'	-15.3745	-5.9	-5.9		[c] : atp + glu-L + trnaglu --> amp + glutrna + ppi	0.00262855	-0.0155084
1256	'GLUabcpp'	-6.694	-6.7	-7.3		atp[c] + glu-L[p] + h2o[c] --> adp[c] + glu-L[c] + h[c] + pi[c]	0	0
1257	'GLUt2rpp'	0	0	0.3		glu-L[p] + h[p] <==> glu-L[c] + h[c]	0	0
1258	'GLUt4pp'	0	0	0		glu-L[p] + na1[p] --> glu-L[c] + na1[c]	0	0
1259	'GLUtex'	0	0	0		glu-L[e] <==> glu-L[p]	0	0
1260	'GLXCL'	-10.491	-10.5	-10.5		[c] : (2) glx + h --> 2h3oppan + co2	0	0
1261	'GLYALDtex'	0	0	0		glyald[e] <==> glyald[p]	0	0
1262	'GLYALDtpp'	0	0	0		glyald[p] <==> glyald[c]	0	0
1263	'GLYAT'	5.3551	5.4	5.4		[c] : accoa + gly <==> 2aobut + coa	0	0
1264	'GLYBabcpp'	-6.694	-6.7	-10.8		atp[c] + glyb[p] + h2o[c] --> adp[c] + glyb[c] + h[c] + pi[c]	0	0
1265	'GLYBt2pp'	0	0	-3.2		glyb[p] + h[p] --> glyb[c] + h[c]	0	0
1266	'GLYBtex'	0	0	0		glyb[e] <==> glyb[p]	0	0
1267	'GLYC2Ptex'	0	0	0		glyc2p[e] <==> glyc2p[p]	0	0
1268	'GLYC3Pabcpp'	-6.694	-6.7	-7.3		atp[c] + glyc3p[p] + h2o[c] --> adp[c] + glyc3p[c] + h[c] + pi[c]	0	0
1269	'GLYC3Pt6pp'	0	0	-3.5		glyc3p[p] + pi[c] --> glyc3p[c] + pi[p]	0	0
1270	'GLYC3Ptex'	0	0	0		glyc3p[e] <==> glyc3p[p]	0	0
1271	'GLYCAt2rpp'	0	0	0.3		glyc-R[p] + h[p] <==> glyc-R[c] + h[c]	0	0
1272	'GLYCAtex'	0	0	0		glyc-R[e] <==> glyc-R[p]	0	0
1273	'GLYCDx'	3.651	3.7	3.7		[c] : glyc + nad --> dha + h + nadh	0	0
1274	'GLYCK'	-3.769	-3.8	-3.8		[c] : atp + glyc-R --> 3pg + adp + h	0	0
1275	'GLYCK2'	-3.768	-3.8	-3.8		[c] : atp + glyc-R --> 2pg + adp + h	0	0
1276	'GLYCL'	2.2799	2.3	-1.8		[c] : gly + nad + thf --> co2 + mlthf + nadh + nh4	0.0397645	-0.0715761
1277	'GLYCLTDx'	-7.577	-7.6	-7.6		[c] : glx + h + nadh --> glyclt + nad	0	0
1278	'GLYCLTDy'	-7.547	-7.6	-7.6		[c] : glx + h + nadph --> glyclt + nadp	0	0
1279	'GLYCLTt2rpp'	0	0	0.3		glyclt[p] + h[p] <==> glyclt[c] + h[c]	0	0
1280	'GLYCLTt4pp'	0	0	0		glyclt[p] + na1[p] --> glyclt[c] + na1[c]	0	0
1281	'GLYCLTtex'	0	0	0		glyclt[e] <==> glyclt[p]	0	0
1282	'GLYCTO2'	-9.508	-9.5	-9.5		[c] : glyclt + q8 --> glx + q8h2	0.000492852	-0.0046821
1283	'GLYCTO3'	-13.996	-14	-14		[c] : glyclt + mqn8 --> glx + mql8	0	0
1284	'GLYCTO4'	-12.484	-12.5	-12.5		[c] : 2dmmq8 + glyclt --> 2dmmql8 + glx	0	0
1285	'GLYCtex'	0	0	0		glyc[e] <==> glyc[p]	0	0
1286	'GLYCtpp'	0	0	0		glyc[c] <==> glyc[p]	0	0
1287	'GLYK'	-3.768	-3.8	-3.8		[c] : atp + glyc --> adp + glyc3p + h	0	0
1288	'GLYOX'	-5.83	-5.8	-9.9		[c] : h2o + lgt-S --> gthrd + h + lac-D	0	0
1289	'GLYOX3'	-16.1196	-16.1	-16.1		[c] : h2o + mthgxl --> h + lac-D	0	0
1290	'GLYTRS'	-5.9	-5.9	-5.9		[c] : atp + gly + trnagly --> amp + glytrna + ppi	0	0
1291	'GLYt2pp'	0	0	-3.2		gly[p] + h[p] --> gly[c] + h[c]	0	0
1292	'GLYt4pp'	0	0	-3.5		gly[p] + na1[p] --> gly[c] + na1[c]	0	0
1293	'GLYtex'	0	0	0		gly[e] <==> gly[p]	0	0
1294	'GMAND'	-13.803	-13.8	-13.8		[c] : gdpmann --> gdpddman + h2o	0	0
1295	'GMHEPAT'	0.431	0.4	0.4		[c] : atp + gmhep1p + h --> adphep-DD + ppi	0	0
1296	'GMHEPK'	-3.768	-3.8	-3.8		[c] : atp + gmhep7p --> adp + gmhep17bp + h	0	0
1297	'GMHEPPA'	-2.926	-2.9	-7		[c] : gmhep17bp + h2o --> gmhep1p + pi	0	0
1298	'GMPR'	-10.623	-10.7	-14.8		[c] : gmp + (2) h + nadph --> imp + nadp + nh4	0	0
1299	'GMPS2'	-4.58	-4.6	-8.7		[c] : atp + gln-L + h2o + xmp --> amp + glu-L + gmp + (2) h + ppi	0.179191	-1.55896
1300	'GMPtex'	0	0	0		gmp[e] <==> gmp[p]	0	0
1301	'GND'	0.555	0.6	-3.5		[c] : 6pgc + nadp --> co2 + nadph + ru5p-D	3.51179	-12.2913
1302	'GNK'	-3.769	-3.8	-3.8		[c] : atp + glcn --> 6pgc + adp + h	0	0
1303	'GOFUCR'	-2.323	-2.4	-2.4		[c] : gdpofuc + h + nadph --> gdpfuc + nadp	0	0
1304	'GP4GH'	-8.428	-8.4	-12.5		[c] : gp4g + h2o --> (2) gdp + (2) h	0	0
1305	'GPDDA1'	-4.6594	-4.7	-8.8		[c] : g3pc + h2o --> chol + glyc3p + h	0	0
1306	'GPDDA1pp'	-4.6594	-4.7	-8.8		[p] : g3pc + h2o --> chol + glyc3p + h	0	0
1307	'GPDDA2'	-4.659	-4.7	-8.8		[c] : g3pe + h2o --> etha + glyc3p + h	0	0
1308	'GPDDA2pp'	-4.659	-4.7	-8.8		[p] : g3pe + h2o --> etha + glyc3p + h	0	0
1309	'GPDDA3'	-4.659	-4.7	-8.7		[c] : g3ps + h2o --> glyc3p + h + ser-L	0	0
1310	'GPDDA3pp'	-4.659	-4.7	-8.7		[p] : g3ps + h2o --> glyc3p + h + ser-L	0	0
1311	'GPDDA4'	-4.659	-4.7	-8.8		[c] : g3pg + h2o --> glyc + glyc3p + h	0	0
1312	'GPDDA4pp'	-4.659	-4.7	-8.8		[p] : g3pg + h2o --> glyc + glyc3p + h	0	0
1313	'GPDDA5'	-4.659	-4.7	-8.8		[c] : g3pi + h2o --> glyc3p + h + inost	0	0
1314	'GPDDA5pp'	-4.659	-4.7	-8.8		[p] : g3pi + h2o --> glyc3p + h + inost	0	0
1315	'GRTT'	-13.387	-13.4	-13.4		[c] : grdp + ipdp --> frdp + ppi	0.000204803	-0.00274435
1316	'GRXR'	7.045	NaN	11.133		[c] : grxox + (2) gthrd --> grxrd + gthox	0	0
1317	'GSNK'	-3.7688	-3.8	-3.8		[c] : atp + gsn --> adp + gmp + h	0	0
1318	'GSNt2pp'	0	0	-3.2		gsn[p] + h[p] --> gsn[c] + h[c]	0	0
1319	'GSNtex'	0	0	0		gsn[e] <==> gsn[p]	0	0
1320	'GSPMDA'	-0.3437	-0.3	-4.4		[c] : gtspmd + h2o --> gthrd + spmd	0	0
1321	'GSPMDS'	-6.3503	-6.3	-6.3		[c] : atp + gthrd + spmd --> adp + gtspmd + h + pi	0	0
1322	'GTHOXtex'	0	0	0		gthox[e] <==> gthox[p]	0	0
1323	'GTHOr'	-2.673	-2.7	-6.8		[c] : gthox + h + nadph <==> (2) gthrd + nadp	0	0
1324	'GTHRDHpp'	-0.345	-0.3	-4.4		[p] : gthrd + h2o --> cgly + glu-L	0	0
1325	'GTHRDabc2pp'	-6.694	-6.7	-14.3		atp[c] + gthrd[c] + h2o[c] --> adp[c] + gthrd[p] + h[c] + pi[c]	0	0
1326	'GTHRDabcpp'	-6.694	-6.7	-7.3		atp[c] + gthrd[p] + h2o[c] --> adp[c] + gthrd[c] + h[c] + pi[c]	0	0
1327	'GTHRDtex'	0	0	0		gthrd[e] <==> gthrd[p]	0	0
1328	'GTHS'	-6.3499	-6.3	-6.3		[c] : atp + glucys + gly --> adp + gthrd + h + pi	0	0
1329	'GTPCI'	-17.303	-17.3	-21.4		[c] : gtp + h2o --> ahdt + for + h	0.000492852	-0.010547
1330	'GTPCII2'	-7.211	-7.2	-15.4		[c] : gtp + (3) h2o --> 25drapp + for + (2) h + ppi	0.000328568	-0.00505995
1331	'GTPDPDP'	-6.693	-6.7	-10.8		[c] : gdptp + h2o --> h + pi + ppgpp	0	0
1332	'GTPDPK'	-3.769	-3.8	-3.8		[c] : atp + gtp --> amp + gdptp + h	0	0
1333	'GTPHs'	-8.275	-8.3	-12.4		[c] : gtp + h + h2o --> nh4 + xtp	0	0
1334	'GTPtex'	0	0	0		gtp[e] <==> gtp[p]	0	0
1335	'GUAD'	-8.305	-8.3	-12.4		[c] : gua + h + h2o --> nh4 + xan	0	0
1336	'GUAPRT'	-3.2949	-3.3	-3.3		[c] : gua + prpp --> gmp + ppi	0	0
1337	'GUAt2pp'	0	0	0.3		gua[p] + h[p] --> gua[c] + h[c]	0	0
1338	'GUAtex'	0	0	0		gua[e] <==> gua[p]	0	0
1339	'GUAtpp'	0	0	3.5		gua[p] <==> gua[c]	0	0
1340	'GUI1'	-0.776	-0.8	-0.8		[c] : glcur <==> fruur	0	0
1341	'GUI2'	-0.776	-0.8	-0.8		[c] : galur <==> tagur	0	0
1342	'GUR1PPpp'	-2.926	-2.9	-7		[p] : glcur1p + h2o --> glcur + pi	0	0
1343	'H2O2tex'	0	0	0		h2o2[e] <==> h2o2[p]	0	0
1344	'H2Otex'	0	0	0		h2o[e] <==> h2o[p]	-37.2402	0
1345	'H2Otpp'	0	0	0		h2o[p] <==> h2o[c]	-37.2376	0
1346	'H2SO'	-198.209	-198.2	-186.7		[c] : h2s + (2) o2 --> (2) h + so4	0	0
1347	'H2St1pp'	0	0	-3.5		h2s[c] --> h2s[p]	0	0
1348	'H2Stex'	0	0	0		h2s[e] <==> h2s[p]	0	0
1349	'H2tex'	0	0	0		h2[e] <==> h2[p]	0	0
1350	'H2tpp'	0	0	0		h2[p] <==> h2[c]	0	0
1351	'HACD1i'	3.65	3.7	3.7		[c] : 3hbcoa + nad --> aacoa + h + nadh	0	0
1352	'HACD2i'	3.651	3.7	3.7		[c] : 3hhcoa + nad --> 3ohcoa + h + nadh	0	0
1353	'HACD3i'	3.651	3.7	3.7		[c] : 3hocoa + nad --> 3oocoa + h + nadh	0	0
1354	'HACD4i'	3.651	3.7	3.7		[c] : 3hdcoa + nad --> 3odcoa + h + nadh	0	0
1355	'HACD5i'	3.651	3.7	3.7		[c] : 3hddcoa + nad --> 3oddcoa + h + nadh	0	0
1356	'HACD6i'	3.65	3.7	3.7		[c] : 3htdcoa + nad --> 3otdcoa + h + nadh	0	0
1357	'HACD7i'	3.651	3.7	3.7		[c] : 3hhdcoa + nad --> 3ohdcoa + h + nadh	0	0
1358	'HACD8i'	3.651	3.7	3.7		[c] : 3hodcoa + nad --> 3oodcoa + h + nadh	0	0
1359	'HBZOPT'	-17.4569	-17.5	-17.5		[c] : 4hbz + octdp --> 3ophb + ppi	0.000164284	-0.00287497
1360	'HCINNMt2rpp'	0	0	0.3		3hcinnm[p] + h[p] <==> 3hcinnm[c] + h[c]	0	0
1361	'HCINNMtex'	0	0	0		3hcinnm[e] <==> 3hcinnm[p]	0	0
1362	'HCO3E'	-0.843	-0.8	-0.8		[c] : co2 + h2o <==> h + hco3	2.1068	-1.68544
1363	'HCYSMT'	-13.1489	-13.1	-13.1		[c] : amet + hcys-L --> ahcys + h + met-L	0	0
1364	'HCYSMT2'	-13.1489	-13.1	-13.1		[c] : hcys-L + mmet --> h + (2) met-L	0	0
1365	'HDCAtexi'	0	0	0		hdca[e] --> hdca[p]	0	0
1366	'HDCEAtexi'	0	0	0		hdcea[e] --> hdcea[p]	0	0
1367	'HDCOAI'	-1.522	-1.5	-1.5		[c] : hdcoa --> hdd2coa	0	0
1368	'HEMEOS'	-42.838	NaN	-38.75		[c] : frdp + h2o + pheme --> hemeO + ppi	0	0
1369	'HEPK1'	-3.777	-3.8	-3.8		[c] : atp + hhlipa --> adp + h + phhlipa	0	0
1370	'HEPK2'	-3.797	-3.8	-3.8		[c] : atp + hphhlipa --> adp + h + phphhlipa	0	0
1371	'HEPT1'	-1.359	-1.4	-1.4		[c] : adphep-LD + lipa --> adp + h + hlipa	0	0
1372	'HEPT2'	-1.359	-1.4	-1.4		[c] : adphep-LD + hlipa --> adp + h + hhlipa	0	0
1373	'HEPT3'	-1.359	-1.4	-1.4		[c] : adphep-LD + phhlipa --> adp + h + hphhlipa	0	0
1374	'HEPT4'	-1.359	-1.4	-1.4		[c] : adphep-LD + gggagicolipa --> adp + colipa + h	0	0
1375	'HETZK'	-3.7689	-3.8	-3.8		[c] : 4mhetz + atp --> 4mpetz + adp + h	0	0
1376	'HEX1'	-3.769	-3.8	-3.8		[c] : atp + glc-D --> adp + g6p + h	0	0
1377	'HEX4'	-3.769	-3.8	-3.8		[c] : atp + man --> adp + h + man6p	0	0
1378	'HEX7'	-3.768	-3.8	-3.8		[c] : atp + fru --> adp + f6p + h	0	0
1379	'HEXt2rpp'	0	0	0.3		h[p] + hxa[p] <==> h[c] + hxa[c]	0	0
1380	'HG2abcpp'	-6.694	-6.7	-3.8		atp[c] + h2o[c] + hg2[c] --> adp[c] + h[c] + hg2[p] + pi[c]	0	0
1381	'HG2t3pp'	0	0	3.8		h[p] + hg2[c] --> h[c] + hg2[p]	0	0
1382	'HG2tex'	0	0	0		hg2[e] <==> hg2[p]	0	0
1383	'HISTD'	-18.4211	-18.4	-18.4		[c] : h2o + histd + (2) nad --> (3) h + his-L + (2) nadh	0.069795	-1.28423
1384	'HISTP'	10.6049	10.6	6.5		[c] : h2o + hisp --> histd + pi	0.069795	0.453667
1385	'HISTRS'	-5.9	-5.9	-5.9		[c] : atp + his-L + trnahis --> amp + histrna + ppi	0	0
1386	'HISabcpp'	-6.694	-6.7	-10.8		atp[c] + h2o[c] + his-L[p] --> adp[c] + h[c] + his-L[c] + pi[c]	0	0
1387	'HISt2rpp'	0	0	-3.2		h[p] + his-L[p] <==> h[c] + his-L[c]	0	0
1388	'HIStex'	0	0	0		his-L[e] <==> his-L[p]	0	0
1389	'HKNDDH'	-12.2621	-12.3	-16.4		[c] : h2o + hkndd --> h + op4en + succ	0	0
1390	'HKNTDH'	-12.2621	-12.3	-16.4		[c] : h2o + hkntd --> fum + h + op4en	0	0
1391	'HMBS'	-24.742	-24.7	-28.8		[c] : h2o + (4) ppbng --> hmbil + (4) nh4	0.000328568	-0.00946276
1392	'HMPK1'	-3.7686	-3.8	-3.8		[c] : 4ahmmp + atp --> 4ampm + adp + h	0	0
1393	'HOMt2pp'	0	0	-3.2		h[p] + hom-L[c] --> h[c] + hom-L[p]	0	0
1394	'HOMtex'	0	0	0		hom-L[e] <==> hom-L[p]	0	0
1395	'HOPNTAL'	1.253	1.3	-2.8		[c] : 4h2opntn --> acald + pyr	0	0
1396	'HPPK2'	-3.7682	-3.8	-3.8		[c] : 6hmhpt + atp --> 6hmhptpp + amp + h	0.000492852	-0.00187284
1397	'HPPPNDO'	-72.8137	-72.8	-67.1		[c] : dhpppn + o2 --> h + hkndd	0	0
1398	'HPPPNt2rpp'	0	0	0.3		3hpppn[p] + h[p] <==> 3hpppn[c] + h[c]	0	0
1399	'HPPPNtex'	0	0	0		3hpppn[e] <==> 3hpppn[p]	0	0
1400	'HPYRI'	-1.054	-1.1	-1.1		[c] : hpyr <==> 2h3oppan	0	0
1401	'HPYRRx'	-6.141	-6.1	-6.1		[c] : h + hpyr + nadh --> glyc-R + nad	0	0
1402	'HPYRRy'	-6.111	-6.1	-6.1		[c] : h + hpyr + nadph --> glyc-R + nadp	0	0
1403	'HSDy'	5.057	5.1	5.1		[c] : hom-L + nadp <==> aspsa + h + nadph	-0.514307	-2.62297
1404	'HSK'	-3.768	-3.8	-3.8		[c] : atp + hom-L --> adp + h + phom	0.400912	-1.52347
1405	'HSST'	-3.684	-3.7	-3.7		[c] : hom-L + succoa --> coa + suchms	0.113395	-0.419562
1406	'HSTPT'	2.491	2.5	2.5		[c] : glu-L + imacp --> akg + hisp	0.069795	0.174487
1407	'HXAND'	2.3488	2.3	2.3		[c] : h2o + hxan + nad --> h + nadh + xan	0	0
1408	'HXAtex'	0	0	0		hxa[e] <==> hxa[p]	0	0
1409	'HXCT'	-1.5322	-1.5	-1.5		[c] : accoa + hxa --> ac + hxcoa	0	0
1410	'HXPRT'	-3.2941	-3.3	-3.3		[c] : hxan + prpp --> imp + ppi	0	0
1411	'HYD1pp'	-25.6335	-25.6	-13.3		(2) h[c] + h2[c] + q8[c] --> (2) h[p] + q8h2[c]	0	0
1412	'HYD2pp'	-30.1215	-30.1	-17.8		(2) h[c] + h2[c] + mqn8[c] --> (2) h[p] + mql8[c]	0	0
1413	'HYD3pp'	-28.6095	-28.6	-16.3		2dmmq8[c] + (2) h[c] + h2[c] --> 2dmmql8[c] + (2) h[p]	0	0
1414	'HYPOE'	-2.9256	-2.9	-7		[c] : h2o + pyam5p --> pi + pydam	0	0
1415	'HYXNtex'	0	0	0		hxan[e] <==> hxan[p]	0	0
1416	'HYXNtpp'	0	0	3.5		hxan[p] <==> hxan[c]	0	0
1417	'Htex'	0	0	0		h[e] <==> h[p]	-6.76092	0
1418	'ICDHyr'	3.045	3.1	-1		[c] : icit + nadp <==> akg + co2 + nadph	4.52079	-4.52079
1419	'ICHORS'	0	0	0		[c] : chor <==> ichor	0	0
1420	'ICHORSi'	0	0	0		[c] : chor --> ichor	0	0
1421	'ICHORT'	-12.412	-12.4	-16.5		[c] : h2o + ichor --> 23ddhb + pyr	0	0
1422	'ICL'	4.934	4.9	0.8		[c] : icit --> glx + succ	0	0
1423	'IDOND'	-3.651	-3.7	-3.7		[c] : 5dglcn + h + nadh <==> idon-L + nad	0	0
1424	'IDOND2'	-3.621	-3.7	-3.7		[c] : 5dglcn + h + nadph --> idon-L + nadp	0	0
1425	'IDONt2rpp'	0	0	0.3		h[p] + idon-L[p] <==> h[c] + idon-L[c]	0	0
1426	'IDONtex'	0	0	0		idon-L[e] <==> idon-L[p]	0	0
1427	'IG3PS'	-26.336	-26.3	-30.4		[c] : gln-L + prlp --> aicar + eig3p + glu-L + h	0.069795	-2.12177
1428	'IGPDH'	-10.75	-10.7	-10.7		[c] : eig3p --> h2o + imacp	0.069795	-0.746806
1429	'IGPS'	-15.096	-15.1	-19.2		[c] : 2cpr5p + h --> 3ig3p + co2 + h2o	0.041874	-0.803981
1430	'ILETA'	-0.0007	0	0		[c] : akg + ile-L <==> 3mop + glu-L	-0.214011	0
1431	'ILETRS'	-5.9	-5.9	-5.9		[c] : atp + ile-L + trnaile --> amp + iletrna + ppi	0	0
1432	'ILEabcpp'	-6.694	-6.7	-10.8		atp[c] + h2o[c] + ile-L[p] --> adp[c] + h[c] + ile-L[c] + pi[c]	0	0
1433	'ILEt2rpp'	0	0	-3.2		h[p] + ile-L[p] <==> h[c] + ile-L[c]	0	0
1434	'ILEtex'	0	0	0		ile-L[e] <==> ile-L[p]	0	0
1435	'IMPC'	-2.777	-2.8	-2.8		[c] : h2o + imp <==> fprica	-0.398883	1.11687
1436	'IMPD'	2.348	2.3	2.3		[c] : h2o + imp + nad --> h + nadh + xmp	0.179191	0.41214
1437	'IMPtex'	0	0	0		imp[e] <==> imp[p]	0	0
1438	'INDOLEt2pp'	0	0	3.2		h[c] + indole[c] --> h[p] + indole[p]	0	0
1439	'INDOLEt2rpp'	0	0	-3.2		h[p] + indole[p] <==> h[c] + indole[c]	0	0
1440	'INDOLEtex'	0	0	0		indole[e] <==> indole[p]	0	0
1441	'INOSTt4pp'	0	0	-3.5		inost[p] + na1[p] --> inost[c] + na1[c]	0	0
1442	'INSH'	-0.9339	-0.9	-5		[c] : h2o + ins --> hxan + rib-D	0	0
1443	'INSK'	-3.768	-3.8	-3.8		[c] : atp + ins --> adp + h + imp	0	0
1444	'INSTtex'	0	0	0		inost[e] <==> inost[p]	0	0
1445	'INSt2pp'	0	0	-3.2		h[p] + ins[p] --> h[c] + ins[c]	0	0
1446	'INSt2rpp'	0	0	-3.2		h[p] + ins[p] <==> h[c] + ins[c]	0	0
1447	'INStex'	0	0	0		ins[e] <==> ins[p]	0	0
1448	'IPDDI'	0.843	0.8	0.8		[c] : ipdp <==> dmpp	0	0
1449	'IPDPS'	-16.999	-17	-17		[c] : h + h2mb4p + nadh --> h2o + ipdp + nad	0.00155517	-0.026438
1450	'IPMD'	6.141	6.1	6.1		[c] : 3c2hmp + nad --> 3c4mop + h + nadh	0.331883	2.02449
1451	'IPPMIa'	0.174	0.2	0.2		[c] : 3c2hmp <==> 2ippm + h2o	-0.331883	-0.0663767
1452	'IPPMIb'	-0.174	-0.2	-0.2		[c] : 2ippm + h2o <==> 3c3hmp	-0.331883	0.0663767
1453	'IPPS'	-7.573	-7.6	-7.6		[c] : 3mob + accoa + h2o --> 3c3hmp + coa + h	0.331883	-2.52231
1454	'ISETACabcpp'	-6.694	-6.7	-7.3		atp[c] + h2o[c] + isetac[p] --> adp[c] + h[c] + isetac[c] + pi[c]	0	0
1455	'ISETACtex'	0	0	0		isetac[e] <==> isetac[p]	0	0
1456	'K2L4Aabcpp'	-6.694	-6.7	-24.7		atp[c] + h2o[c] + kdo2lipid4[c] --> adp[c] + h[c] + kdo2lipid4[p] + pi[c]	0.0143288	-0.353922
1457	'K2L4Atex'	0	0	0		kdo2lipid4[p] --> kdo2lipid4[e]	0.0143288	0
1458	'KARA1'	3.62	3.7	3.7		[c] : 23dhmb + nadp <==> alac-S + h + nadph	-0.644079	-2.38309
1459	'KARA2'	-3.621	-3.7	-3.7		[c] : 2ahbut + h + nadph <==> 23dhmp + nadp	0.214011	-0.791842
1460	'KAS14'	2.2892	2.3	-1.8		[c] : acACP + h + malACP --> ACP + actACP + co2	0	0
1461	'KAS15'	2.3174	2.3	-1.8		[c] : accoa + h + malACP --> actACP + co2 + coa	0.262147	-0.471865
1462	'KAT1'	-7.11	-7.1	-7.1		[c] : aacoa + coa --> (2) accoa	0	0
1463	'KAT2'	-7.11	-7.1	-7.1		[c] : 3ohcoa + coa --> accoa + btcoa	0	0
1464	'KAT3'	-7.111	-7.1	-7.1		[c] : 3oocoa + coa --> accoa + hxcoa	0	0
1465	'KAT4'	-7.11	-7.1	-7.1		[c] : 3odcoa + coa --> accoa + occoa	0	0
1466	'KAT5'	-7.11	-7.1	-7.1		[c] : 3oddcoa + coa --> accoa + dcacoa	0	0
1467	'KAT6'	-7.11	-7.1	-7.1		[c] : 3otdcoa + coa --> accoa + ddcacoa	0	0
1468	'KAT7'	-7.11	-7.1	-7.1		[c] : 3ohdcoa + coa --> accoa + tdcoa	0	0
1469	'KAT8'	-7.111	-7.1	-7.1		[c] : 3oodcoa + coa --> accoa + pmtcoa	0	0
1470	'KDOCT2'	-6.016	-6	-6		[c] : ctp + kdo --> ckdo + ppi	0.0286576	-0.171946
1471	'KDOPP'	-0.217	-0.2	-4.3		[c] : h2o + kdo8p --> kdo + pi	0.0286576	-0.123228
1472	'KDOPS'	-15.435	-15.4	-15.4		[c] : ara5p + h2o + pep --> kdo8p + pi	0.0286576	-0.441328
1473	'KG6PDC'	-3.066	-3.1	-7.2		[c] : 3dhgulnp + h --> co2 + xu5p-L	0	0
1474	'Kabcpp'	-6.694	-6.7	-14.3		atp[c] + h2o[c] + k[p] --> adp[c] + h[c] + k[c] + pi[c]	0	0
1475	'Kt2pp'	0	0	-6.6		h[p] + k[p] --> h[c] + k[c]	0.130838	-0.86353
1476	'Kt3pp'	0	0	0.3		h[p] + k[c] --> h[c] + k[p]	0	0
1477	'Ktex'	0	0	0		k[e] <==> k[p]	0.130838	0
1478	'LA4NTpp'	0.0007	0	0		[p] : colipa + uLa4n --> acolipa + udcpp	0	0
1479	'LACZ'	-3.299	-3.3	-7.4		[c] : h2o + lcts --> gal + glc-D	0	0
1480	'LACZpp'	-3.299	-3.3	-7.4		[p] : h2o + lcts --> gal + glc-D	0	0
1481	'LADGMDH'	-0.344	-0.3	-4.4		[c] : LalaDgluMdap + h2o --> 26dap-M + LalaDglu	0	0
1482	'LALDO2x'	-6.1415	-6.1	-6.1		[c] : h + mthgxl + nadh --> lald-D + nad	0	0
1483	'LALGP'	-0.344	-0.3	-4.4		[c] : LalaLglu + h2o --> ala-L + glu-L	0	0
1484	'LCADi'	-9.9781	-10	-10		[c] : h2o + lald-L + nad --> (2) h + lac-L + nadh	0	0
1485	'LCARR'	-5.087	-5.1	-5.1		[c] : h + lald-D + nadh <==> 12ppd-R + nad	0	0
1486	'LCARS'	-5.087	-5.1	-5.1		[c] : h + lald-L + nadh <==> 12ppd-S + nad	0	0
1487	'LCTSt3ipp'	0	0	-3.2		h[p] + lcts[c] --> h[c] + lcts[p]	0	0
1488	'LCTStex'	0	0	0		lcts[e] <==> lcts[p]	0	0
1489	'LCTStpp'	0	0	-3.2		h[p] + lcts[p] <==> h[c] + lcts[c]	0	0
1490	'LDH_D'	6.141	6.1	6.1		[c] : lac-D + nad <==> h + nadh + pyr	0	0
1491	'LDH_D2'	-10.944	-10.9	-10.9		[c] : lac-D + q8 --> pyr + q8h2	0	0
1492	'LEUTAi'	0.0007	0	0		[c] : 4mop + glu-L --> akg + leu-L	0.331883	0
1493	'LEUTRS'	-5.9	-5.9	-5.9		[c] : atp + leu-L + trnaleu --> amp + leutrna + ppi	0	0
1494	'LEUabcpp'	-6.694	-6.7	-10.8		atp[c] + h2o[c] + leu-L[p] --> adp[c] + h[c] + leu-L[c] + pi[c]	0	0
1495	'LEUt2rpp'	0	0	-3.2		h[p] + leu-L[p] <==> h[c] + leu-L[c]	0	0
1496	'LEUtex'	0	0	0		leu-L[e] <==> leu-L[p]	0	0
1497	'LGTHL'	-10.2896	-10.3	-6.2		[c] : gthrd + mthgxl --> lgt-S	0	0
1498	'LIPACabcpp'	-6.694	-6.7	-24.7		atp[c] + h2o[c] + lipa_cold[c] --> adp[c] + h[c] + lipa_cold[p] + pi[c]	0	0
1499	'LIPAHT2ex'	2.1468	2.1	6.2		[e] : colipa + h + hdca --> h2o + hacolipa	0	0
1500	'LIPAHTex'	2.1468	2.1	6.2		[e] : h + hdca + lipa --> h2o + halipa	0	0
1501	'LIPAabcpp'	-6.694	-6.7	-24.7		atp[c] + h2o[c] + lipa[c] --> adp[c] + h[c] + lipa[p] + pi[c]	0	0
1502	'LIPAtex'	0	0	0		lipa[p] --> lipa[e]	0	0
1503	'LPADSS'	-1.36	-1.4	-1.4		[c] : lipidX + u23ga --> h + lipidAds + udp	0.0143288	-0.0200603
1504	'LPLIPAL1A120pp'	-2.146	-2.1	-6.2		[p] : 1ddecg3p + h2o --> ddca + glyc3p + h	0	0
1505	'LPLIPAL1A140pp'	-2.1454	-2.1	-6.2		[p] : 1tdecg3p + h2o --> glyc3p + h + ttdca	0	0
1506	'LPLIPAL1A141pp'	-2.9882	-3	-7.1		[p] : 1tdec7eg3p + h2o --> glyc3p + h + ttdcea	0	0
1507	'LPLIPAL1A160pp'	-2.1458	-2.1	-6.2		[p] : 1hdecg3p + h2o --> glyc3p + h + hdca	0	0
1508	'LPLIPAL1A161pp'	-2.1456	-2.1	-6.2		[p] : 1hdec9eg3p + h2o --> glyc3p + h + hdcea	0	0
1509	'LPLIPAL1A180pp'	-2.1452	-2.1	-6.2		[p] : 1odecg3p + h2o --> glyc3p + h + ocdca	0	0
1510	'LPLIPAL1A181pp'	-2.146	-2.1	-6.2		[p] : 1odec11eg3p + h2o --> glyc3p + h + ocdcea	0	0
1511	'LPLIPAL1E120pp'	-2.146	-2.1	-6.2		[p] : 1agpe120 + h2o --> ddca + g3pe + h	0	0
1512	'LPLIPAL1E140pp'	-2.1464	-2.1	-6.2		[p] : 1agpe140 + h2o --> g3pe + h + ttdca	0	0
1513	'LPLIPAL1E141pp'	-2.1462	-2.1	-6.2		[p] : 1agpe141 + h2o --> g3pe + h + ttdcea	0	0
1514	'LPLIPAL1E160pp'	-2.1458	-2.1	-6.2		[p] : 1agpe160 + h2o --> g3pe + h + hdca	0	0
1515	'LPLIPAL1E161pp'	-2.1466	-2.1	-6.2		[p] : 1agpe161 + h2o --> g3pe + h + hdcea	0	0
1516	'LPLIPAL1E180pp'	-2.1462	-2.1	-6.2		[p] : 1agpe180 + h2o --> g3pe + h + ocdca	0	0
1517	'LPLIPAL1E181pp'	-2.146	-2.1	-6.2		[p] : 1agpe181 + h2o --> g3pe + h + ocdcea	0	0
1518	'LPLIPAL1G120pp'	-2.146	-2.1	-6.2		[p] : 1agpg120 + h2o --> ddca + g3pg + h	0	0
1519	'LPLIPAL1G140pp'	-2.1464	-2.1	-6.2		[p] : 1agpg140 + h2o --> g3pg + h + ttdca	0	0
1520	'LPLIPAL1G141pp'	-2.1462	-2.1	-6.2		[p] : 1agpg141 + h2o --> g3pg + h + ttdcea	0	0
1521	'LPLIPAL1G160pp'	-2.1458	-2.1	-6.2		[p] : 1agpg160 + h2o --> g3pg + h + hdca	0	0
1522	'LPLIPAL1G161pp'	-2.1466	-2.1	-6.2		[p] : 1agpg161 + h2o --> g3pg + h + hdcea	0	0
1523	'LPLIPAL1G180pp'	-2.1462	-2.1	-6.2		[p] : 1agpg180 + h2o --> g3pg + h + ocdca	0	0
1524	'LPLIPAL1G181pp'	-2.146	-2.1	-6.2		[p] : 1agpg181 + h2o --> g3pg + h + ocdcea	0	0
1525	'LPLIPAL2A120'	-2.146	-2.1	-6.2		[c] : 2ddecg3p + h2o --> ddca + glyc3p + (2) h	0	0
1526	'LPLIPAL2A140'	-2.1454	-2.1	-6.2		[c] : 2tdecg3p + h2o --> glyc3p + (2) h + ttdca	0	0
1527	'LPLIPAL2A141'	-2.9882	-3	-7.1		[c] : 2tdec7eg3p + h2o --> glyc3p + (2) h + ttdcea	0	0
1528	'LPLIPAL2A160'	-2.1458	-2.1	-6.2		[c] : 2hdecg3p + h2o --> glyc3p + (2) h + hdca	0	0
1529	'LPLIPAL2A161'	-2.1456	-2.1	-6.2		[c] : 2hdec9eg3p + h2o --> glyc3p + (2) h + hdcea	0	0
1530	'LPLIPAL2A180'	-2.1452	-2.1	-6.2		[c] : 2odecg3p + h2o --> glyc3p + (2) h + ocdca	0	0
1531	'LPLIPAL2A181'	-2.146	-2.1	-6.2		[c] : 2odec11eg3p + h2o --> glyc3p + (2) h + ocdcea	0	0
1532	'LPLIPAL2ATE120'	0	0	0		[c] : 2agpe120 + pg120 --> apg120 + g3pe	0	0
1533	'LPLIPAL2ATE140'	-0.001	0	0		[c] : 2agpe140 + pg140 --> apg140 + g3pe	0	0
1534	'LPLIPAL2ATE141'	0	0	0		[c] : 2agpe141 + pg141 --> apg141 + g3pe	0	0
1535	'LPLIPAL2ATE160'	0	0	0		[c] : 2agpe160 + pg160 --> apg160 + g3pe	0	0
1536	'LPLIPAL2ATE161'	0	0	0		[c] : 2agpe161 + pg161 --> apg161 + g3pe	0	0
1537	'LPLIPAL2ATE180'	0	0	0		[c] : 2agpe180 + pg180 --> apg180 + g3pe	0	0
1538	'LPLIPAL2ATE181'	0	0	0		[c] : 2agpe181 + pg181 --> apg181 + g3pe	0	0
1539	'LPLIPAL2ATG120'	0	0	0		[c] : 2agpg120 + pg120 --> apg120 + g3pg	0	0
1540	'LPLIPAL2ATG140'	-0.001	0	0		[c] : 2agpg140 + pg140 --> apg140 + g3pg	0	0
1541	'LPLIPAL2ATG141'	0	0	0		[c] : 2agpg141 + pg141 --> apg141 + g3pg	0	0
1542	'LPLIPAL2ATG160'	0	0	0		[c] : 2agpg160 + pg160 --> apg160 + g3pg	0	0
1543	'LPLIPAL2ATG161'	0	0	0		[c] : 2agpg161 + pg161 --> apg161 + g3pg	0	0
1544	'LPLIPAL2ATG180'	0	0	0		[c] : 2agpg180 + pg180 --> apg180 + g3pg	0	0
1545	'LPLIPAL2ATG181'	0	0	0		[c] : 2agpg181 + pg181 --> apg181 + g3pg	0	0
1546	'LPLIPAL2E120'	-2.146	-2.1	-6.2		[c] : 2agpe120 + h2o --> ddca + g3pe + h	0	0
1547	'LPLIPAL2E140'	-2.1464	-2.1	-6.2		[c] : 2agpe140 + h2o --> g3pe + h + ttdca	0	0
1548	'LPLIPAL2E141'	-2.9892	-3	-7.1		[c] : 2agpe141 + h2o --> g3pe + h + ttdcea	0	0
1549	'LPLIPAL2E160'	-2.1458	-2.1	-6.2		[c] : 2agpe160 + h2o --> g3pe + h + hdca	0	0
1550	'LPLIPAL2E161'	-2.1466	-2.1	-6.2		[c] : 2agpe161 + h2o --> g3pe + h + hdcea	0	0
1551	'LPLIPAL2E180'	-2.1462	-2.1	-6.2		[c] : 2agpe180 + h2o --> g3pe + h + ocdca	0	0
1552	'LPLIPAL2E181'	-2.146	-2.1	-6.2		[c] : 2agpe181 + h2o --> g3pe + h + ocdcea	0	0
1553	'LPLIPAL2G120'	-2.146	-2.1	-6.2		[c] : 2agpg120 + h2o --> ddca + g3pg + h	0	0
1554	'LPLIPAL2G140'	-2.1464	-2.1	-6.2		[c] : 2agpg140 + h2o --> g3pg + h + ttdca	0	0
1555	'LPLIPAL2G141'	-2.9892	-3	-7.1		[c] : 2agpg141 + h2o --> g3pg + h + ttdcea	0	0
1556	'LPLIPAL2G160'	-2.1458	-2.1	-6.2		[c] : 2agpg160 + h2o --> g3pg + h + hdca	0	0
1557	'LPLIPAL2G161'	-2.1466	-2.1	-6.2		[c] : 2agpg161 + h2o --> g3pg + h + hdcea	0	0
1558	'LPLIPAL2G180'	-2.1462	-2.1	-6.2		[c] : 2agpg180 + h2o --> g3pg + h + ocdca	0	0
1559	'LPLIPAL2G181'	-2.146	-2.1	-6.2		[c] : 2agpg181 + h2o --> g3pg + h + ocdcea	0	0
1560	'LSERDHr'	5.057	5.1	5.1		[c] : nadp + ser-L <==> 2amsa + h + nadph	0	0
1561	'LYSDC'	-3.0669	-3.1	-7.2		[c] : h + lys-L --> 15dap + co2	0	0
1562	'LYSTRS'	-5.9	-5.9	-5.9		[c] : atp + lys-L + trnalys --> amp + lystrna + ppi	0	0
1563	'LYSabcpp'	-6.694	-6.7	-14.3		atp[c] + h2o[c] + lys-L[p] --> adp[c] + h[c] + lys-L[c] + pi[c]	0	0
1564	'LYSt2pp'	0	0	-6.6		h[p] + lys-L[p] --> h[c] + lys-L[c]	0	0
1565	'LYSt3pp'	0	0	0.3		h[p] + lys-L[c] --> h[c] + lys-L[p]	0	0
1566	'LYStex'	0	0	0		lys-L[e] <==> lys-L[p]	0	0
1567	'LYXI'	-0.776	-0.8	-0.8		[c] : lyx-L --> xylu-L	0	0
1568	'LYXt2pp'	0	0	-3.2		h[p] + lyx-L[p] --> h[c] + lyx-L[c]	0	0
1569	'LYXtex'	0	0	0		lyx-L[e] <==> lyx-L[p]	0	0
1570	'L_LACD2'	-10.944	-10.9	-10.9		[c] : lac-L + q8 --> pyr + q8h2	0	0
1571	'L_LACD3'	-15.432	-15.4	-15.4		[c] : lac-L + mqn8 --> mql8 + pyr	0	0
1572	'L_LACt2rpp'	0	0	0.3		h[p] + lac-L[p] <==> h[c] + lac-L[c]	0	0
1573	'L_LACtex'	0	0	0		lac-L[e] <==> lac-L[p]	0	0
1574	'M1PD'	1.922	1.9	1.9		[c] : mnl1p + nad <==> f6p + h + nadh	0	0
1575	'MACPD'	-4.839	-4.8	-8.9		[c] : h + malACP --> acACP + co2	0	0
1576	'MALDDH'	1.319	1.3	-2.8		[c] : mal-D + nad --> co2 + nadh + pyr	0	0
1577	'MALDt2_2pp'	0	0	0.6		(2) h[p] + mal-D[p] --> (2) h[c] + mal-D[c]	0	0
1578	'MALDtex'	0	0	0		mal-D[e] <==> mal-D[p]	0	0
1579	'MALS'	-9.009	-9	-9		[c] : accoa + glx + h2o --> coa + h + mal-L	0.000492852	-0.00443567
1580	'MALTATr'	-3.684	-3.7	-3.7		[c] : accoa + malt <==> acmalt + coa	0	0
1581	'MALTHXabcpp'	-6.694	-6.7	-10.8		atp[c] + h2o[c] + malthx[p] --> adp[c] + h[c] + malthx[c] + pi[c]	0	0
1582	'MALTHXtexi'	0	0	0		malthx[e] --> malthx[p]	0	0
1583	'MALTPTabcpp'	-6.694	-6.7	-10.8		atp[c] + h2o[c] + maltpt[p] --> adp[c] + h[c] + maltpt[c] + pi[c]	0	0
1584	'MALTPTtexi'	0	0	0		maltpt[e] --> maltpt[p]	0	0
1585	'MALTTRabcpp'	-6.694	-6.7	-10.8		atp[c] + h2o[c] + malttr[p] --> adp[c] + h[c] + malttr[c] + pi[c]	0	0
1586	'MALTTRtexi'	0	0	0		malttr[e] --> malttr[p]	0	0
1587	'MALTTTRabcpp'	-6.694	-6.7	-10.8		atp[c] + h2o[c] + maltttr[p] --> adp[c] + h[c] + maltttr[c] + pi[c]	0	0
1588	'MALTTTRtexi'	0	0	0		maltttr[e] --> maltttr[p]	0	0
1589	'MALTabcpp'	-6.694	-6.7	-10.8		atp[c] + h2o[c] + malt[p] --> adp[c] + h[c] + malt[c] + pi[c]	0	0
1590	'MALTptspp'	-9.112	-9.1	-9.1		malt[p] + pep[c] --> malt6p[c] + pyr[c]	0	0
1591	'MALTtexi'	0	0	0		malt[e] --> malt[p]	0	0
1592	'MALt2_2pp'	0	0	0.6		(2) h[p] + mal-L[p] --> (2) h[c] + mal-L[c]	0	0
1593	'MALt2_3pp'	0	0	-2.6		(3) h[p] + mal-L[p] --> (3) h[c] + mal-L[c]	0	0
1594	'MALtex'	0	0	0		mal-L[e] <==> mal-L[p]	0	0
1595	'MAN1PT2'	1.734	1.7	1.7		[c] : gdp + h + man1p --> gdpmann + pi	0	0
1596	'MAN6PI'	-0.776	-0.8	-0.8		[c] : man6p <==> f6p	0	0
1597	'MAN6Pt6_2pp'	0	0	3.5		man6p[p] + (2) pi[c] --> man6p[c] + (2) pi[p]	0	0
1598	'MAN6Ptex'	0	0	0		man6p[e] <==> man6p[p]	0	0
1599	'MANAO'	1.922	1.9	1.9		[c] : mana + nad <==> fruur + h + nadh	0	0
1600	'MANGLYCptspp'	-9.112	-9.1	-9.1		manglyc[p] + pep[c] --> man6pglyc[c] + pyr[c]	0	0
1601	'MANGLYCtex'	0	0	0		manglyc[e] <==> manglyc[p]	0	0
1602	'MANPGH'	-3.3	-3.3	-7.4		[c] : h2o + man6pglyc --> glyc-R + man6p	0	0
1603	'MANptspp'	-9.113	-9.1	-9.1		man[p] + pep[c] --> man6p[c] + pyr[c]	0	0
1604	'MANtex'	0	0	0		man[e] <==> man[p]	0	0
1605	'MCITD'	1.115	1.1	1.1		[c] : 2mcit --> 2mcacn + h2o	0	0
1606	'MCITL2'	4.819	4.8	0.7		[c] : micit <==> pyr + succ	0	0
1607	'MCITS'	-10.65	-10.7	-10.7		[c] : h2o + oaa + ppcoa --> 2mcit + coa + h	0	0
1608	'MCOATA'	0.0451	0	0		[c] : ACP + malcoa <==> coa + malACP	1.77772	0
1609	'MCPST'	-20.5869	-20.6	-20.6		[c] : cyan + mercppyr --> h + pyr + tcynt	0	0
1610	'MCTP1App'	-0.002	0	-4.1		[p] : murein5p5p --> ala-D + murein5px4p	0.0102328	-0.0419543
1611	'MCTP1Bpp'	-0.003	0	-4.1		[p] : murein5p5p --> alaala + murein5px3p	0	0
1612	'MCTP2App'	-0.004	0	-8.2		[p] : murein5p5p5p --> (2) ala-D + murein5px4px4p	0	0
1613	'MDDCP1pp'	-0.345	-0.3	-4.4		[p] : h2o + murein5px4p --> ala-D + murein4px4p	0	0
1614	'MDDCP2pp'	-0.335	-0.3	-4.4		[p] : h2o + murein5px4px4p --> ala-D + murein4px4px4p	0	0
1615	'MDDCP3pp'	-0.345	-0.3	-4.4		[p] : h2o + murein5p5p --> ala-D + murein5p4p	0	0
1616	'MDDCP4pp'	-0.345	-0.3	-4.4		[p] : h2o + murein5p4p --> ala-D + murein4p4p	0	0
1617	'MDDCP5pp'	-0.345	-0.3	-4.4		[p] : h2o + murein5p3p --> ala-D + murein4p3p	0	0
1618	'MDDEP1pp'	-0.343	-0.3	-0.3		[p] : h2o + murein4px4p --> murein4p4p	0	0
1619	'MDDEP2pp'	-0.343	-0.3	-0.3		[p] : h2o + murein3px4p --> murein4p3p	0	0
1620	'MDDEP3pp'	-0.343	-0.3	-0.3		[p] : h2o + murein5px4p --> murein5p4p	0	0
1621	'MDDEP4pp'	-0.353	-0.3	-0.3		[p] : h2o + murein4px4px4p --> murein4px4p4p	0	0
1622	'MDH'	6.142	6.1	6.1		[c] : mal-L + nad <==> h + nadh + oaa	4.49579	27.4243
1623	'MDH2'	-10.943	-10.9	-10.9		[c] : mal-L + q8 --> oaa + q8h2	0	0
1624	'MDH3'	-15.431	-15.4	-15.4		[c] : mal-L + mqn8 --> mql8 + oaa	0	0
1625	'MDRPD'	-8.259	-8.3	-8.3		[c] : 5mdru1p --> dkmpp + h2o	0	0
1626	'ME1'	1.319	1.3	-2.8		[c] : mal-L + nad --> co2 + nadh + pyr	0	0
1627	'ME2'	1.289	1.3	-2.8		[c] : mal-L + nadp --> co2 + nadph + pyr	0	0
1628	'MECDPDH2'	-526.802	NaN	-526.802		[c] : 2mecdp + nadh --> h2mb4p + h2o + nad	0.00175998	-0.927159
1629	'MECDPS'	512.281	NaN	508.193		[c] : 2p4c2me --> 2mecdp + cmp	0.00175998	0.894408
1630	'MELIBt2pp'	0	0	-3.2		h[p] + melib[p] --> h[c] + melib[c]	0	0
1631	'MELIBt3ipp'	0	0	-3.2		h[p] + melib[c] --> h[c] + melib[p]	0	0
1632	'MELIBtex'	0	0	0		melib[e] <==> melib[p]	0	0
1633	'MEPCT'	0.462	0.4	0.4		[c] : 2me4p + ctp + h --> 4c2me + ppi	0.00175998	0.000703991
1634	'METAT'	-3.4768	-3.5	-7.6		[c] : atp + h2o + met-L --> amet + pi + ppi	0.000492852	-0.00374568
1635	'METDabcpp'	-6.694	-6.7	-10.8		atp[c] + h2o[c] + met-D[p] --> adp[c] + h[c] + met-D[c] + pi[c]	0	0
1636	'METDtex'	0	0	0		met-D[e] <==> met-D[p]	0	0
1637	'METOX1s'	51.1098	NaN	51.1098		[c] : h2o2 + met-L --> h2o + metsox-S-L	0	0
1638	'METOX2s'	51.1098	NaN	51.1098		[c] : h2o2 + met-L --> h2o + metsox-R-L	0	0
1639	'METS'	-6.6375	-6.6	-6.6		[c] : 5mthf + hcys-L --> h + met-L + thf	0.113724	-0.750576
1640	'METSOX1abcpp'	-6.694	-6.7	-10.8		atp[c] + h2o[c] + metsox-S-L[p] --> adp[c] + h[c] + metsox-S-L[c] + pi[c]	0	0
1641	'METSOX1tex'	0	0	0		metsox-S-L[e] <==> metsox-S-L[p]	0	0
1642	'METSOX2abcpp'	-6.694	-6.7	-10.8		atp[c] + h2o[c] + metsox-R-L[p] --> adp[c] + h[c] + metsox-R-L[c] + pi[c]	0	0
1643	'METSOX2tex'	0	0	0		metsox-R-L[e] <==> metsox-R-L[p]	0	0
1644	'METSOXR1'	-132.434	NaN	-136.522		[c] : metsox-S-L + trdrd --> h2o + met-L + trdox	0	0
1645	'METSOXR2'	-132.434	NaN	-136.522		[c] : metsox-R-L + trdrd --> h2o + met-L + trdox	0	0
1646	'METTRS'	-5.9	-5.9	-5.9		[c] : atp + met-L + trnamet --> amp + mettrna + ppi	0	0
1647	'METabcpp'	-6.694	-6.7	-10.8		atp[c] + h2o[c] + met-L[p] --> adp[c] + h[c] + met-L[c] + pi[c]	0	0
1648	'METtex'	0	0	0		met-L[e] <==> met-L[p]	0	0
1649	'MG2t3_2pp'	0	0	-0.6		(2) h[c] + mg2[p] <==> (2) h[p] + mg2[c]	0.00581625	-0.00348975
1650	'MG2tex'	0	0	0		mg2[e] <==> mg2[p]	0.00581625	0
1651	'MG2tpp'	0	0	-6.9		mg2[p] --> mg2[c]	0	0
1652	'MG2uabcpp'	-6.694	-6.7	-17.7		atp[c] + h2o[c] + mg2[p] --> adp[c] + h[c] + mg2[c] + pi[c]	0	0
1653	'MGSA'	-11.5034	-11.5	-15.6		[c] : dhap --> mthgxl + pi	0	0
1654	'MI1PP'	-2.926	-2.9	-7		[c] : h2o + mi1p-D --> inost + pi	0	0
1655	'MICITD'	-1.115	-1.1	-1.1		[c] : 2mcacn + h2o --> micit	0	0
1656	'MINOHPtexi'	0	0	0		minohp[e] --> minohp[p]	0	0
1657	'MLDCP1App'	-0.346	-0.3	-4.4		[p] : h2o + murein5px4p --> alaala + murein3px4p	0	0
1658	'MLDCP1Bpp'	-0.345	-0.3	-4.4		[p] : h2o + murein4p4p --> ala-D + murein4p3p	0	0
1659	'MLDCP2App'	-0.346	-0.3	-4.4		[p] : h2o + murein5p5p --> alaala + murein5p3p	0	0
1660	'MLDCP2Bpp'	-0.345	-0.3	-4.4		[p] : h2o + murein4p3p --> ala-D + murein3p3p	0	0
1661	'MLDCP3App'	-0.346	-0.3	-4.4		[p] : h2o + murein5px3p --> alaala + murein3px3p	0	0
1662	'MLDEP1pp'	-0.343	-0.3	-0.3		[p] : h2o + murein3px3p --> murein3p3p	0	0
1663	'MLDEP2pp'	-0.343	-0.3	-0.3		[p] : h2o + murein5px3p --> murein5p3p	0	0
1664	'MLTG1'	-3.299	-3.3	-7.4		[c] : h2o + malttr --> glc-D + malt	0	0
1665	'MLTG2'	-3.3	-3.3	-7.4		[c] : h2o + maltttr --> glc-D + malttr	0	0
1666	'MLTG3'	-3.299	-3.3	-7.4		[c] : h2o + maltpt --> glc-D + maltttr	0	0
1667	'MLTG4'	-3.296	-3.3	-7.4		[c] : h2o + malthx --> glc-D + maltpt	0	0
1668	'MLTG5'	-3.301	-3.3	-7.4		[c] : h2o + malthp --> glc-D + malthx	0	0
1669	'MLTGY1pp'	-7.982	-8	-12.1		[p] : murein4p4p --> (2) anhgm4p	0	0
1670	'MLTGY2pp'	-7.981	-8	-12.1		[p] : murein4p3p --> anhgm3p + anhgm4p	0	0
1671	'MLTGY3pp'	-7.98	-8	-12.1		[p] : murein3p3p --> (2) anhgm3p	0	0
1672	'MLTGY4pp'	-7.976	-8	-12.1		[p] : murein4px4p4p --> anhgm4p + murein4px4p	0	0
1673	'MLTP1'	-0.374	-0.4	-0.4		[c] : maltpt + pi <==> g1p + maltttr	0	0
1674	'MLTP2'	-0.371	-0.4	-0.4		[c] : malthx + pi <==> g1p + maltpt	0	0
1675	'MLTP3'	-0.376	-0.4	-0.4		[c] : malthp + pi <==> g1p + malthx	0	0
1676	'MMCD'	-3.067	-3.1	-7.2		[c] : h + mmcoa-S --> co2 + ppcoa	0	0
1677	'MME'	0	0	0		[c] : mmcoa-R <==> mmcoa-S	0	0
1678	'MMETt2pp'	0	0	-6.6		h[p] + mmet[p] --> h[c] + mmet[c]	0	0
1679	'MMETtex'	0	0	0		mmet[e] <==> mmet[p]	0	0
1680	'MMM2'	-1.756	-1.8	-1.8		[c] : succoa --> mmcoa-R	0	0
1681	'MN2t3pp'	0	0	3.8		h[p] + mn2[c] --> h[c] + mn2[p]	0	0
1682	'MN2tpp'	0	0	-6.9		mn2[p] --> mn2[c]	0.0023265	-0.0160528
1683	'MN6PP'	-2.925	-2.9	-7		[c] : h2o + man6p --> man + pi	0	0
1684	'MNLptspp'	-9.112	-9.1	-9.1		mnl[p] + pep[c] --> mnl1p[c] + pyr[c]	0	0
1685	'MNLtex'	0	0	0		mnl[e] <==> mnl[p]	0	0
1686	'MNNH'	-10.75	-10.7	-10.7		[c] : mana --> 2ddglcn + h2o	0	0
1687	'MNt2pp'	0	0	-10.1		h[p] + mn2[p] --> h[c] + mn2[c]	0	0
1688	'MNtex'	0	0	0		mn2[e] <==> mn2[p]	0.0023265	0
1689	'MOAT'	-1.355	-1.4	-1.4		[c] : ckdo + lipidA --> cmp + h + kdolipid4	0.0143288	-0.0200603
1690	'MOAT2'	-1.364	-1.4	-1.4		[c] : ckdo + kdolipid4 --> cmp + h + kdo2lipid4	0.0143288	-0.0200603
1691	'MOAT3C'	-1.324	-1.4	-1.4		[c] : ckdo + phphhlipa --> cmp + h + kphphhlipa	0	0
1692	'MOBDabcpp'	-6.694	0	2.8		atp[c] + h2o[c] + mobd[p] --> adp[c] + h[c] + mobd[c] + pi[c]	0.0023265	0.0065142
1693	'MOBDtex'	0	0	0		mobd[e] <==> mobd[p]	0.0023265	0
1694	'MOHMT'	-1.4238	-1.4	-1.4		[c] : 3mob + h2o + mlthf --> 2dhp + thf	0.000424339	-0.000594075
1695	'MPTG'	-10.698	-10.7	-14.8		(2) uaagmda[c] --> (2) h[c] + murein5p5p[p] + (2) udcpdp[c]	0.0102328	-0.151445
1696	'MPTG2'	-1.364	-1.4	-1.4		murein5p5p[p] + uaagmda[c] --> h[c] + murein5p5p5p[p] + udcpdp[c]	0	0
1697	'MSO3abcpp'	-6.694	-6.7	-7.3		atp[c] + h2o[c] + mso3[p] --> adp[c] + h[c] + mso3[c] + pi[c]	0	0
1698	'MSO3tex'	0	0	0		mso3[e] <==> mso3[p]	0	0
1699	'MTAN'	-0.9339	-0.9	-5		[c] : 5mta + h2o --> 5mtr + ade	0	0
1700	'MTHFC'	-0.5101	-0.5	-0.5		[c] : h2o + methf <==> 10fthf + h	0.726492	-0.363246
1701	'MTHFD'	1.9963	2	2		[c] : mlthf + nadp <==> methf + nadph	0.726492	1.45298
1702	'MTHFR2'	-3.5658	-3.6	-3.6		[c] : (2) h + mlthf + nadh --> 5mthf + nad	0.113724	-0.409405
1703	'MTRI'	0.465	0.5	0.5		[c] : 5mdr1p <==> 5mdru1p	0	0
1704	'MTRK'	-3.768	-3.8	-3.8		[c] : 5mtr + atp --> 5mdr1p + adp + h	0	0
1705	'MTRPOX'	-19.3639	-19.4	-21.8		[c] : Nmtrp + h2o + o2 --> fald + h2o2 + trp-L	0	0
1706	'N2Otex'	0	0	0		n2o[e] <==> n2o[p]	0	0
1707	'N2Otpp'	0	0	-3.5		n2o[p] <==> n2o[c]	0	0
1708	'NACODA'	-1.876	-1.9	-6		[c] : acg5sa + h2o --> ac + glu5sa	0	0
1709	'NACtex'	0	0	0		nac[e] <==> nac[p]	0	0
1710	'NACtpp'	0	0	3.5		nac[p] --> nac[c]	0	0
1711	'NADDP'	-8.428	-8.4	-12.5		[c] : h2o + nad --> amp + (2) h + nmn	0	0
1712	'NADH10'	-21.573	-21.6	-21.6		[c] : h + mqn8 + nadh --> mql8 + nad	0	0
1713	'NADH16pp'	-17.085	-17.1	-7.5		(4) h[c] + nadh[c] + q8[c] --> (3) h[p] + nad[c] + q8h2[c]	28.5557	-214.168
1714	'NADH17pp'	-21.573	-21.6	-12.1		(4) h[c] + mqn8[c] + nadh[c] --> (3) h[p] + mql8[c] + nad[c]	0	0
1715	'NADH18pp'	-20.061	-20.1	-10.6		2dmmq8[c] + (4) h[c] + nadh[c] --> 2dmmql8[c] + (3) h[p] + nad[c]	0	0
1716	'NADH5'	-17.085	-17.1	-17.1		[c] : h + nadh + q8 --> nad + q8h2	0	0
1717	'NADH9'	-20.061	-20.1	-20.1		[c] : 2dmmq8 + h + nadh --> 2dmmql8 + nad	0	0
1718	'NADK'	-3.768	-3.8	-3.8		[c] : atp + nad --> adp + h + nadp	0.000329305	-0.00125136
1719	'NADN'	-4.6013	-4.6	-8.7		[c] : h2o + nad --> adprib + h + ncam	0	0
1720	'NADPHQR2'	-17.055	-17.1	-17.1		[c] : h + nadph + q8 --> nadp + q8h2	0	0
1721	'NADPHQR3'	-21.543	-21.6	-21.6		[c] : h + mqn8 + nadph --> mql8 + nadp	0	0
1722	'NADPHQR4'	-20.031	-20.1	-20.1		[c] : 2dmmq8 + h + nadph --> 2dmmql8 + nadp	0	0
1723	'NADPPPS'	-2.926	-2.9	-7		[c] : h2o + nadp --> nad + pi	0	0
1724	'NADS1'	-3.109	-3.1	-3.1		[c] : atp + dnad + nh4 --> amp + h + nad + ppi	0.0016782	-0.00520243
1725	'NADTRHD'	0.03	0	0		[c] : nad + nadph --> nadh + nadp	0	0
1726	'NAMNPP'	-6.3208	-6.3	-10.4		[c] : atp + h2o + nac + prpp --> adp + nicrnt + pi + ppi	0	0
1727	'NAt3_1p5pp'	0	0	-9.5		(3) h[p] + (2) na1[c] --> (3) h[c] + (2) na1[p]	0	0
1728	'NAt3_2pp'	0	0	-2.9		(2) h[p] + na1[c] --> (2) h[c] + na1[p]	0	0
1729	'NAt3pp'	0	0	0.3		h[p] + na1[c] --> h[c] + na1[p]	0	0
1730	'NAtex'	0	0	0		na1[e] <==> na1[p]	0	0
1731	'NDPK1'	-0.03	0	0		[c] : atp + gdp <==> adp + gtp	0.560428	0
1732	'NDPK2'	0	0	0		[c] : atp + udp <==> adp + utp	0.294002	0
1733	'NDPK3'	-0.031	0	0		[c] : atp + cdp <==> adp + ctp	0.133258	0
1734	'NDPK4'	0	0	0		[c] : atp + dtdp <==> adp + dttp	0.0192794	0
1735	'NDPK5'	-0.03	0	0		[c] : atp + dgdp <==> adp + dgtp	0.0199056	0
1736	'NDPK6'	0	0	0		[c] : atp + dudp <==> adp + dutp	0	0
1737	'NDPK7'	0	0	0		[c] : atp + dcdp <==> adp + dctp	0	0
1738	'NDPK8'	-0.001	0	0		[c] : atp + dadp <==> adp + datp	0	0
1739	'NH4tex'	0	0	0		nh4[e] <==> nh4[p]	7.9446	0
1740	'NH4tpp'	0	0	-3.5		nh4[p] <==> nh4[c]	7.9446	-27.8061
1741	'NHFRBO'	-27.7745	-24.6	-20.5		[c] : h + nadh + (2) no --> h2o + n2o + nad	0	0
1742	'NI2abcpp'	-6.694	-6.7	-3.8		atp[c] + h2o[c] + ni2[c] --> adp[c] + h[c] + ni2[p] + pi[c]	0	0
1743	'NI2t3pp'	0	0	3.8		h[p] + ni2[c] --> h[c] + ni2[p]	0	0
1744	'NI2tex'	0	0	0		ni2[e] <==> ni2[p]	0	0
1745	'NI2tpp'	0	0	-6.9		ni2[p] --> ni2[c]	0	0
1746	'NI2uabcpp'	-6.694	-6.7	-17.7		atp[c] + h2o[c] + ni2[p] --> adp[c] + h[c] + ni2[c] + pi[c]	0	0
1747	'NMNAT'	0.431	0.4	0.4		[c] : atp + h + nmn --> nad + ppi	0	0
1748	'NMNDA'	-4.888	-4.9	-9		[c] : h2o + nmn --> nh4 + nicrnt	0	0
1749	'NMNN'	-4.6013	-4.6	-8.7		[c] : h2o + nmn --> h + ncam + r5p	0	0
1750	'NMNPtpp'	0	0	0		nmn[p] --> nmn[c]	0	0
1751	'NMNt7pp'	-4.6013	-4.6	-8.7		h2o[c] + nmn[p] --> h[c] + ncam[c] + r5p[c]	0	0
1752	'NMNtex'	0	0	0		nmn[e] <==> nmn[p]	0	0
1753	'NNAM'	-4.8879	-4.9	-9		[c] : h2o + ncam --> nac + nh4	0	0
1754	'NNATr'	0.431	0.4	0.4		[c] : atp + h + nicrnt <==> dnad + ppi	0.0016782	0.000671281
1755	'NNDMBRT'	-3.668	-3.7	-3.7		[c] : dmbzid + nicrnt --> 5prdmbz + h + nac	0	0
1756	'NNDPR'	-1.213	-1.2	-5.3		[c] : (2) h + prpp + quln --> co2 + nicrnt + ppi	0.0016782	-0.00889447
1757	'NO2t2rpp'	0	0	0.3		h[p] + no2[p] <==> h[c] + no2[c]	0	0
1758	'NO2tex'	0	0	0		no2[e] <==> no2[p]	0	0
1759	'NO3R1bpp'	-17.55	-17.6	-17.6		no3[p] + q8h2[c] --> h2o[p] + no2[p] + q8[c]	0	0
1760	'NO3R1pp'	-17.55	-17.6	-11.2		(2) h[c] + no3[c] + q8h2[c] --> (2) h[p] + h2o[c] + no2[c] + q8[c]	0	0
1761	'NO3R2bpp'	-13.062	-13.1	-13.1		mql8[c] + no3[p] --> h2o[p] + mqn8[c] + no2[p]	0	0
1762	'NO3R2pp'	-13.062	-13.1	-6.7		(2) h[c] + mql8[c] + no3[c] --> (2) h[p] + h2o[c] + mqn8[c] + no2[c]	0	0
1763	'NO3t7pp'	0	0	0		no2[c] + no3[p] --> no2[p] + no3[c]	0	0
1764	'NO3tex'	0	0	0		no3[e] <==> no3[p]	0	0
1765	'NODOx'	-69.4628	-75.8	-64.3		[c] : nadh + (2) no + (2) o2 --> h + nad + (2) no3	0	0
1766	'NODOy'	-78.9628	-75.8	-64.2		[c] : nadph + (2) no + (2) o2 --> h + nadp + (2) no3	0	0
1767	'NOtex'	0	0	0		no[e] <==> no[p]	0	0
1768	'NOtpp'	0	0	0		no[p] <==> no[c]	0	0
1769	'NPHS'	-15.333	-15.3	-19.4		[c] : sbzcoa --> coa + dhna	0	0
1770	'NTD1'	-2.925	-2.9	-7		[c] : dump + h2o --> duri + pi	0	0
1771	'NTD10'	-2.925	-2.9	-7		[c] : h2o + xmp --> pi + xtsn	0	0
1772	'NTD10pp'	-2.925	-2.9	-7		[p] : h2o + xmp --> pi + xtsn	0	0
1773	'NTD11'	-2.926	-2.9	-7		[c] : h2o + imp --> ins + pi	0	0
1774	'NTD11pp'	-2.926	-2.9	-7		[p] : h2o + imp --> ins + pi	0	0
1775	'NTD12'	-16.7954	-16.8	-20.9		[c] : dimp + h2o --> din + pi	0	0
1776	'NTD12pp'	-16.7954	-16.8	-20.9		[p] : dimp + h2o --> din + pi	0	0
1777	'NTD1pp'	-2.925	-2.9	-7		[p] : dump + h2o --> duri + pi	0	0
1778	'NTD2'	-2.926	-2.9	-7		[c] : h2o + ump --> pi + uri	0	0
1779	'NTD2pp'	-2.926	-2.9	-7		[p] : h2o + ump --> pi + uri	0	0
1780	'NTD3'	-2.9252	-2.9	-7		[c] : dcmp + h2o --> dcyt + pi	0	0
1781	'NTD3pp'	-2.9252	-2.9	-7		[p] : dcmp + h2o --> dcyt + pi	0	0
1782	'NTD4'	-2.926	-2.9	-7		[c] : cmp + h2o --> cytd + pi	0	0
1783	'NTD4pp'	-2.926	-2.9	-7		[p] : cmp + h2o --> cytd + pi	0	0
1784	'NTD5'	-2.925	-2.9	-7		[c] : dtmp + h2o --> pi + thymd	0	0
1785	'NTD5pp'	-2.925	-2.9	-7		[p] : dtmp + h2o --> pi + thymd	0	0
1786	'NTD6'	-2.9258	-2.9	-7		[c] : damp + h2o --> dad-2 + pi	0	0
1787	'NTD6pp'	-2.9258	-2.9	-7		[p] : damp + h2o --> dad-2 + pi	0	0
1788	'NTD7'	-2.9254	-2.9	-7		[c] : amp + h2o --> adn + pi	0	0
1789	'NTD7pp'	-2.9254	-2.9	-7		[p] : amp + h2o --> adn + pi	0	0
1790	'NTD8'	-2.9256	-2.9	-7		[c] : dgmp + h2o --> dgsn + pi	0	0
1791	'NTD8pp'	-2.9256	-2.9	-7		[p] : dgmp + h2o --> dgsn + pi	0	0
1792	'NTD9'	-2.9252	-2.9	-7		[c] : gmp + h2o --> gsn + pi	0	0
1793	'NTD9pp'	-2.9252	-2.9	-7		[p] : gmp + h2o --> gsn + pi	0	0
1794	'NTP1'	-6.694	-6.7	-10.8		[c] : atp + h2o --> adp + h + pi	0	0
1795	'NTP10'	-6.694	-6.7	-10.8		[c] : h2o + itp --> h + idp + pi	0	0
1796	'NTP11'	-6.694	-6.7	-10.8		[c] : ditp + h2o --> didp + h + pi	0	0
1797	'NTP12'	-6.694	-6.7	-10.8		[c] : h2o + xtp --> h + pi + xdp	0	0
1798	'NTP3'	-6.664	-6.7	-10.8		[c] : gtp + h2o --> gdp + h + pi	0	0
1799	'NTP3pp'	-6.664	-6.7	-10.8		[p] : gtp + h2o --> gdp + h + pi	0	0
1800	'NTP5'	-6.663	-6.7	-10.8		[c] : ctp + h2o --> cdp + h + pi	0	0
1801	'NTPP1'	-7.967	-8	-12.1		[c] : dgtp + h2o --> dgmp + h + ppi	0	0
1802	'NTPP10'	5.873	5.9	1.8		[c] : ditp + h2o --> dimp + h + ppi	0	0
1803	'NTPP11'	-7.997	-8	-12.1		[c] : h2o + xtp --> h + ppi + xmp	0	0
1804	'NTPP2'	-7.967	-8	-12.1		[c] : gtp + h2o --> gmp + h + ppi	0	0
1805	'NTPP3'	-7.997	-8	-12.1		[c] : dctp + h2o --> dcmp + h + ppi	0	0
1806	'NTPP4'	-7.966	-8	-12.1		[c] : ctp + h2o --> cmp + h + ppi	0	0
1807	'NTPP5'	-7.996	-8	-12.1		[c] : datp + h2o --> damp + h + ppi	0	0
1808	'NTPP6'	-7.997	-8	-12.1		[c] : atp + h2o --> amp + h + ppi	0	0
1809	'NTPP7'	-7.997	-8	-12.1		[c] : dttp + h2o --> dtmp + h + ppi	0	0
1810	'NTPP8'	-7.996	-8	-12.1		[c] : h2o + utp --> h + ppi + ump	0	0
1811	'NTPP9'	-7.996	-8	-12.1		[c] : h2o + itp --> h + imp + ppi	0	0
1812	'NTPTP1'	684.854	NaN	688.942		[c] : dgtp + h2o --> dgsn + pppi	0	0
1813	'NTPTP2'	684.855	NaN	688.943		[c] : gtp + h2o --> gsn + pppi	0	0
1814	'NTRIR2x'	-91.358	-91.4	-91.4		[c] : (5) h + (3) nadh + no2 --> (2) h2o + (3) nad + nh4	0	0
1815	'NTRIR3pp'	-40.103	-40.1	-40.1		(2) h[p] + no2[p] + (3) q8h2[c] --> (2) h2o[p] + nh4[p] + (3) q8[c]	0	0
1816	'NTRIR4pp'	-26.639	-26.6	-26.6		(2) h[p] + (3) mql8[c] + no2[p] --> (2) h2o[p] + (3) mqn8[c] + nh4[p]	0	0
1817	'O16A4COLIPAtex'	0	0	0		o16a4colipa[p] --> o16a4colipa[e]	0	0
1818	'O16A4Lpp'	-1.365	-1.4	-1.4		[p] : colipa + o16a4und --> h + o16a4colipa + udcpdp	0	0
1819	'O16AP1pp'	-1.357	-1.4	-1.4		[p] : (2) o16aund --> h + o16a2und + udcpdp	0	0
1820	'O16AP2pp'	-1.361	-1.4	-1.4		[p] : o16a2und + o16aund --> h + o16a3und + udcpdp	0	0
1821	'O16AP3pp'	-1.361	-1.4	-1.4		[p] : o16a3und + o16aund --> h + o16a4und + udcpdp	0	0
1822	'O16AT'	-3.684	-3.7	-3.7		[c] : accoa + ragund --> aragund + coa	0	0
1823	'O16AUNDtpp'	0	0	-6.9		o16aund[c] --> o16aund[p]	0	0
1824	'O16GALFT'	-1.36	-1.4	-1.4		[c] : garagund + udpgalfur --> gfgaragund + h + udp	0	0
1825	'O16GLCT1'	-1.36	-1.4	-1.4		[c] : aragund + udpg --> garagund + h + udp	0	0
1826	'O16GLCT2'	-1.359	-1.4	-1.4		[c] : gfgaragund + udpg --> h + o16aund + udp	0	0
1827	'O2Stex'	0	0	0		o2s[e] <==> o2s[p]	0	0
1828	'O2tex'	0	0	0		o2[e] <==> o2[p]	16.2669	0
1829	'O2tpp'	0	0	0		o2[p] <==> o2[c]	16.2656	0
1830	'OAADC'	-4.823	-4.8	-8.9		[c] : h + oaa --> co2 + pyr	0	0
1831	'OBTFL'	-5.098	-5.1	-5.1		[c] : 2obut + coa --> for + ppcoa	0	0
1832	'OCBT'	-9.2995	-9.3	-9.3		[c] : cbp + orn <==> citr-L + h + pi	0.217916	-2.02662
1833	'OCDCAtexi'	0	0	0		ocdca[e] --> ocdca[p]	0	0
1834	'OCDCEAtexi'	0	0	0		ocdcea[e] --> ocdcea[p]	0	0
1835	'OCTAtex'	0	0	0		octa[e] <==> octa[p]	0	0
1836	'OCTDPS'	-66.939	-66.9	-66.9		[c] : frdp + (5) ipdp --> octdp + (5) ppi	0.000164284	-0.0109906
1837	'ODECOAI'	0	0	0		[c] : odecoa --> od2coa	0	0
1838	'OHPBAT'	0	0	0		[c] : glu-L + ohpb <==> akg + phthr	0.000164284	0
1839	'OHPHM'	-4.1464	-4.1	-4.1		[c] : 2ohph + amet --> 2omph + ahcys + h	0	0
1840	'OMBZLM'	-20.6754	-20.7	-20.7		[c] : 2ombzl + amet --> 2ommbl + ahcys + h	0	0
1841	'OMCDC'	-3.067	-3.1	-7.2		[c] : 3c4mop + h --> 4mop + co2	0.331883	-2.38956
1842	'OMMBLHX'	-41.3759	-41.4	-38.5		[c] : 2ommbl + (0.5) o2 --> 2omhmbl	0	0
1843	'OMMBLHX3'	-0.459	-0.5	-8.7		[c] : 2ommbl + (2) atp + (3) h2o + nad --> 2omhmbl + (2) adp + (3) h + nadh + (2) pi	0	0
1844	'OMPDC'	-1.586	-1.6	-5.7		[c] : h + orot5p --> co2 + ump	0.243693	-1.38905
1845	'OMPHHX'	-41.3748	-41.4	-38.5		[c] : 2omph + (0.5) o2 --> 2ombzl	0	0
1846	'OMPHHX3'	-0.458	-0.5	-8.7		[c] : 2omph + (2) atp + (3) h2o + nad --> 2ombzl + (2) adp + (3) h + nadh + (2) pi	0	0
1847	'OP4ENH'	-7.9649	-8	-8		[c] : h2o + op4en --> 4h2opntn	0	0
1848	'OPHBDC'	-0.074	-0.1	-4.2		[c] : 3ophb + h --> 2oph + co2	0.000164284	-0.000689993
1849	'OPHHX'	-41.3758	-41.4	-38.5		[c] : 2oph + (0.5) o2 --> 2ohph	0.000164284	-0.00632494
1850	'OPHHX3'	-0.459	-0.5	-8.7		[c] : 2oph + (2) atp + (3) h2o + nad --> 2ohph + (2) adp + (3) h + nadh + (2) pi	0	0
1851	'ORNDC'	-3.0669	-3.1	-7.2		[c] : h + orn --> co2 + ptrc	0	0
1852	'ORNabcpp'	-6.694	-6.7	-14.3		atp[c] + h2o[c] + orn[p] --> adp[c] + h[c] + orn[c] + pi[c]	0	0
1853	'ORNtex'	0	0	0		orn[e] <==> orn[p]	0	0
1854	'OROTt2_2pp'	0	0	-2.9		(2) h[p] + orot[p] --> (2) h[c] + orot[c]	0	0
1855	'OROTtex'	0	0	0		orot[e] <==> orot[p]	0	0
1856	'ORPT'	3.294	3.3	3.3		[c] : orot5p + ppi <==> orot + prpp	-0.243693	-0.804187
1857	'OXAMTC'	-6.154	-6.1	-6.1		[c] : oxur + pi --> cbp + oxam	0	0
1858	'OXGDC2'	9.852	9.9	9.9		[c] : akg + h + thmpp --> co2 + ssaltpp	0	0
1859	'P5CD'	5.0935	5.1	5.1		[c] : 1pyr5c + (2) h2o + nad --> glu-L + h + nadh	0	0
1860	'P5CR'	1.8895	1.9	1.9		[c] : 1pyr5c + (2) h + nadph --> nadp + pro-L	0.162884	0.30948
1861	'PA120abcpp'	-6.694	-6.7	-14.3		atp[c] + h2o[c] + pa120[c] --> adp[c] + h[c] + pa120[p] + pi[c]	0	0
1862	'PA140abcpp'	-6.694	-6.7	-14.3		atp[c] + h2o[c] + pa140[c] --> adp[c] + h[c] + pa140[p] + pi[c]	0	0
1863	'PA141abcpp'	-6.694	-6.7	-14.3		atp[c] + h2o[c] + pa141[c] --> adp[c] + h[c] + pa141[p] + pi[c]	0	0
1864	'PA160abcpp'	-6.694	-6.7	-14.3		atp[c] + h2o[c] + pa160[c] --> adp[c] + h[c] + pa160[p] + pi[c]	0	0
1865	'PA161abcpp'	-6.694	-6.7	-14.3		atp[c] + h2o[c] + pa161[c] --> adp[c] + h[c] + pa161[p] + pi[c]	0	0
1866	'PA180abcpp'	-6.694	-6.7	-14.3		atp[c] + h2o[c] + pa180[c] --> adp[c] + h[c] + pa180[p] + pi[c]	0	0
1867	'PA181abcpp'	-6.694	-6.7	-14.3		atp[c] + h2o[c] + pa181[c] --> adp[c] + h[c] + pa181[p] + pi[c]	0	0
1868	'PACALDt2rpp'	0	0	-3.2		h[p] + pacald[p] <==> h[c] + pacald[c]	0	0
1869	'PACALDtex'	0	0	0		pacald[e] <==> pacald[p]	0	0
1870	'PACCOAL'	-2.1673	-2.2	-2.2		[c] : atp + coa + pac --> amp + phaccoa + ppi	0	0
1871	'PANTS'	-7.6532	-7.7	-7.7		[c] : ala-B + atp + pant-R --> amp + h + pnto-R + ppi	0.000424339	-0.00326741
1872	'PAPA120'	-2.926	-2.9	-7		[c] : h2o + pa120 --> 12dgr120 + pi	0	0
1873	'PAPA120pp'	-2.926	-2.9	-7		[p] : h2o + pa120 --> 12dgr120 + pi	0	0
1874	'PAPA140'	-2.926	-2.9	-7		[c] : h2o + pa140 --> 12dgr140 + pi	0	0
1875	'PAPA140pp'	-2.926	-2.9	-7		[p] : h2o + pa140 --> 12dgr140 + pi	0	0
1876	'PAPA141'	-2.925	-2.9	-7		[c] : h2o + pa141 --> 12dgr141 + pi	0	0
1877	'PAPA141pp'	-2.925	-2.9	-7		[p] : h2o + pa141 --> 12dgr141 + pi	0	0
1878	'PAPA160'	-2.925	-2.9	-7		[c] : h2o + pa160 --> 12dgr160 + pi	0	0
1879	'PAPA160pp'	-2.925	-2.9	-7		[p] : h2o + pa160 --> 12dgr160 + pi	0	0
1880	'PAPA161'	-2.926	-2.9	-7		[c] : h2o + pa161 --> 12dgr161 + pi	0	0
1881	'PAPA161pp'	-2.926	-2.9	-7		[p] : h2o + pa161 --> 12dgr161 + pi	0	0
1882	'PAPA180'	-2.925	-2.9	-7		[c] : h2o + pa180 --> 12dgr180 + pi	0	0
1883	'PAPA180pp'	-2.925	-2.9	-7		[p] : h2o + pa180 --> 12dgr180 + pi	0	0
1884	'PAPA181'	-2.9258	-2.9	-7		[c] : h2o + pa181 --> 12dgr181 + pi	0	0
1885	'PAPA181pp'	-2.9258	-2.9	-7		[p] : h2o + pa181 --> 12dgr181 + pi	0	0
1886	'PAPPT3'	-0.0024	0	0		[c] : udcpp + ugmda --> uagmda + ump	0.0204655	0
1887	'PAPSR'	-15.163	NaN	-19.251		[c] : paps + trdrd --> (2) h + pap + so3 + trdox	0.181451	-3.49311
1888	'PAPSR2'	-15.163	NaN	-19.251		[c] : grxrd + paps --> grxox + (2) h + pap + so3	0	0
1889	'PDE1'	-8.443	-8.4	-8.4		[c] : camp + h2o --> amp + h	0	0
1890	'PDH'	-8.269	-8.3	-8.3		[c] : coa + nad + pyr --> accoa + co2 + nadh	6.93399	-57.5522
1891	'PDX5PO2'	3.566	3.6	3.6		[c] : nad + pdx5p --> h + nadh + pydx5p	0.000164284	0.000591423
1892	'PDX5POi'	-28.0617	-28.1	-26.5		[c] : o2 + pdx5p --> h2o2 + pydx5p	0	0
1893	'PDX5PS'	-32.556	-32.6	-36.7		[c] : dxyl5p + nad + phthr --> co2 + h + (2) h2o + nadh + pdx5p + pi	0.000164284	-0.00602923
1894	'PDXPP'	-2.9256	-2.9	-7		[c] : h2o + pdx5p --> pi + pydxn	0	0
1895	'PE120abcpp'	-6.694	-6.7	-10.8		atp[c] + h2o[c] + pe120[c] --> adp[c] + h[c] + pe120[p] + pi[c]	0	0
1896	'PE140abcpp'	-6.694	-6.7	-10.8		atp[c] + h2o[c] + pe140[c] --> adp[c] + h[c] + pe140[p] + pi[c]	0	0
1897	'PE141abcpp'	-6.694	-6.7	-10.8		atp[c] + h2o[c] + pe141[c] --> adp[c] + h[c] + pe141[p] + pi[c]	0	0
1898	'PE160abcpp'	-6.694	-6.7	-10.8		atp[c] + h2o[c] + pe160[c] --> adp[c] + h[c] + pe160[p] + pi[c]	0.0305583	-0.33003
1899	'PE161abcpp'	-6.694	-6.7	-10.8		atp[c] + h2o[c] + pe161[c] --> adp[c] + h[c] + pe161[p] + pi[c]	0.0360173	-0.388986
1900	'PE180abcpp'	-6.694	-6.7	-10.8		atp[c] + h2o[c] + pe180[c] --> adp[c] + h[c] + pe180[p] + pi[c]	0	0
1901	'PE181abcpp'	-6.694	-6.7	-10.8		atp[c] + h2o[c] + pe181[c] --> adp[c] + h[c] + pe181[p] + pi[c]	0	0
1902	'PEAMNOpp'	-23.9387	-23.9	-26.3		[p] : h2o + o2 + peamn --> h2o2 + nh4 + pacald	0	0
1903	'PEAMNtex'	0	0	0		peamn[e] <==> peamn[p]	0	0
1904	'PERD'	6.142	6.1	6.1		[c] : 4per + nad <==> h + nadh + ohpb	0.000164284	0.00100213
1905	'PETNT161pp'	-0.007	0	0		[p] : lipa + pe161 --> 12dgr161 + enlipa	0	0
1906	'PETNT181pp'	-0.0068	0	0		[p] : lipa + pe181 --> 12dgr181 + enlipa	0	0
1907	'PFK'	-3.769	-3.8	-3.8		[c] : atp + f6p --> adp + fdp + h	5.16423	-19.6241
1908	'PFK_2'	-3.769	-3.8	-3.8		[c] : atp + tag6p-D --> adp + h + tagdp-D	0	0
1909	'PFL'	-5.097	-5.1	-5.1		[c] : coa + pyr --> accoa + for	0	0
1910	'PG120abcpp'	-6.694	-6.7	-14.3		atp[c] + h2o[c] + pg120[c] --> adp[c] + h[c] + pg120[p] + pi[c]	0	0
1911	'PG140abcpp'	-6.694	-6.7	-14.3		atp[c] + h2o[c] + pg140[c] --> adp[c] + h[c] + pg140[p] + pi[c]	0	0
1912	'PG141abcpp'	-6.694	-6.7	-14.3		atp[c] + h2o[c] + pg141[c] --> adp[c] + h[c] + pg141[p] + pi[c]	0	0
1913	'PG160abcpp'	-6.694	-6.7	-14.3		atp[c] + h2o[c] + pg160[c] --> adp[c] + h[c] + pg160[p] + pi[c]	0	0
1914	'PG161abcpp'	-6.694	-6.7	-14.3		atp[c] + h2o[c] + pg161[c] --> adp[c] + h[c] + pg161[p] + pi[c]	0	0
1915	'PG180abcpp'	-6.694	-6.7	-14.3		atp[c] + h2o[c] + pg180[c] --> adp[c] + h[c] + pg180[p] + pi[c]	0	0
1916	'PG181abcpp'	-6.694	-6.7	-14.3		atp[c] + h2o[c] + pg181[c] --> adp[c] + h[c] + pg181[p] + pi[c]	0	0
1917	'PGAMT'	0	0	0		[c] : gam1p <==> gam6p	-0.0695887	0
1918	'PGCD'	6.142	6.1	6.1		[c] : 3pg + nad --> 3php + h + nadh	1.26317	7.70531
1919	'PGI'	-0.776	-0.8	-0.8		[c] : g6p <==> f6p	4.48821	-3.59057
1920	'PGK'	2.98	3	3		[c] : 3pg + atp <==> 13dpg + adp	-13.0673	-39.2019
1921	'PGL'	-5.414	-5.4	-5.4		[c] : 6pgl + h2o --> 6pgc + h	3.51179	-18.9637
1922	'PGLYCP'	-2.925	-2.9	-7		[c] : 2pglyc + h2o --> glyclt + pi	0	0
1923	'PGM'	-0.001	0	0		[c] : 2pg <==> 3pg	-11.8041	0
1924	'PGMT'	0	0	0		[c] : g1p <==> g6p	0	0
1925	'PGP120abcpp'	-6.694	-6.7	-17.7		atp[c] + h2o[c] + pgp120[c] --> adp[c] + h[c] + pgp120[p] + pi[c]	0	0
1926	'PGP140abcpp'	-6.694	-6.7	-17.7		atp[c] + h2o[c] + pgp140[c] --> adp[c] + h[c] + pgp140[p] + pi[c]	0	0
1927	'PGP141abcpp'	-6.694	-6.7	-17.7		atp[c] + h2o[c] + pgp141[c] --> adp[c] + h[c] + pgp141[p] + pi[c]	0	0
1928	'PGP160abcpp'	-6.694	-6.7	-17.7		atp[c] + h2o[c] + pgp160[c] --> adp[c] + h[c] + pgp160[p] + pi[c]	0	0
1929	'PGP161abcpp'	-6.694	-6.7	-17.7		atp[c] + h2o[c] + pgp161[c] --> adp[c] + h[c] + pgp161[p] + pi[c]	0	0
1930	'PGP180abcpp'	-6.694	-6.7	-17.7		atp[c] + h2o[c] + pgp180[c] --> adp[c] + h[c] + pgp180[p] + pi[c]	0	0
1931	'PGP181abcpp'	-6.694	-6.7	-17.7		atp[c] + h2o[c] + pgp181[c] --> adp[c] + h[c] + pgp181[p] + pi[c]	0	0
1932	'PGPP120'	-2.926	-2.9	-7		[c] : h2o + pgp120 --> pg120 + pi	0	0
1933	'PGPP120pp'	-2.926	-2.9	-7		[p] : h2o + pgp120 --> pg120 + pi	0	0
1934	'PGPP140'	-2.925	-2.9	-7		[c] : h2o + pgp140 --> pg140 + pi	0	0
1935	'PGPP140pp'	-2.925	-2.9	-7		[p] : h2o + pgp140 --> pg140 + pi	0	0
1936	'PGPP141'	-2.926	-2.9	-7		[c] : h2o + pgp141 --> pg141 + pi	0	0
1937	'PGPP141pp'	-2.926	-2.9	-7		[p] : h2o + pgp141 --> pg141 + pi	0	0
1938	'PGPP160'	-2.925	-2.9	-7		[c] : h2o + pgp160 --> pg160 + pi	0	0
1939	'PGPP160pp'	-2.925	-2.9	-7		[p] : h2o + pgp160 --> pg160 + pi	0	0
1940	'PGPP161'	-2.926	-2.9	-7		[c] : h2o + pgp161 --> pg161 + pi	0	0
1941	'PGPP161pp'	-2.926	-2.9	-7		[p] : h2o + pgp161 --> pg161 + pi	0	0
1942	'PGPP180'	-2.925	-2.9	-7		[c] : h2o + pgp180 --> pg180 + pi	0	0
1943	'PGPP180pp'	-2.925	-2.9	-7		[p] : h2o + pgp180 --> pg180 + pi	0	0
1944	'PGPP181'	-2.926	-2.9	-7		[c] : h2o + pgp181 --> pg181 + pi	0	0
1945	'PGPP181pp'	-2.926	-2.9	-7		[p] : h2o + pgp181 --> pg181 + pi	0	0
1946	'PGSA120'	-3.768	-3.8	-3.8		[c] : cdpdddecg + glyc3p --> cmp + h + pgp120	0	0
1947	'PGSA140'	-3.769	-3.8	-3.8		[c] : cdpdtdecg + glyc3p --> cmp + h + pgp140	0	0
1948	'PGSA141'	-3.768	-3.8	-3.8		[c] : cdpdtdec7eg + glyc3p --> cmp + h + pgp141	0	0
1949	'PGSA160'	-3.769	-3.8	-3.8		[c] : cdpdhdecg + glyc3p --> cmp + h + pgp160	0	0
1950	'PGSA161'	-3.768	-3.8	-3.8		[c] : cdpdhdec9eg + glyc3p --> cmp + h + pgp161	0	0
1951	'PGSA180'	-3.769	-3.8	-3.8		[c] : cdpdodecg + glyc3p --> cmp + h + pgp180	0	0
1952	'PGSA181'	-3.768	-3.8	-3.8		[c] : cdpdodec11eg + glyc3p --> cmp + h + pgp181	0	0
1953	'PHEMEabcpp'	-6.694	0	-11		atp[c] + h2o[c] + pheme[c] --> adp[c] + h[c] + pheme[p] + pi[c]	0	0
1954	'PHEMEtiex'	0	0	0		pheme[p] --> pheme[e]	0	0
1955	'PHETA1'	-0.0005	0	0		[c] : akg + phe-L <==> glu-L + phpyr	-0.129586	0
1956	'PHETRS'	-5.9	-5.9	-5.9		[c] : atp + phe-L + trnaphe --> amp + phetrna + ppi	0	0
1957	'PHEt2rpp'	0	0	-3.2		h[p] + phe-L[p] <==> h[c] + phe-L[c]	0	0
1958	'PHEtex'	0	0	0		phe-L[e] <==> phe-L[p]	0	0
1959	'PHYTSpp'	-17.557	-17.6	-42.1		[p] : (6) h2o + minohp --> inost + (6) pi	0	0
1960	'PIt2rpp'	0	0	3.8		h[p] + pi[p] <==> h[c] + pi[c]	0.708201	2.69117
1961	'PItex'	0	0	0		pi[e] <==> pi[p]	0.708201	0
1962	'PIuabcpp'	-6.694	-6.7	-3.8		atp[c] + h2o[c] + pi[p] --> adp[c] + h[c] + (2) pi[c]	0	0
1963	'PLIPA1A120pp'	-2.146	-2.1	-6.2		[p] : h2o + pa120 --> 2ddecg3p + ddca	0	0
1964	'PLIPA1A140pp'	-2.1464	-2.1	-6.2		[p] : h2o + pa140 --> 2tdecg3p + ttdca	0	0
1965	'PLIPA1A141pp'	-2.9892	-3	-7.1		[p] : h2o + pa141 --> 2tdec7eg3p + ttdcea	0	0
1966	'PLIPA1A160pp'	-2.1458	-2.1	-6.2		[p] : h2o + pa160 --> 2hdecg3p + hdca	0	0
1967	'PLIPA1A161pp'	-2.1466	-2.1	-6.2		[p] : h2o + pa161 --> 2hdec9eg3p + hdcea	0	0
1968	'PLIPA1A180pp'	-2.1462	-2.1	-6.2		[p] : h2o + pa180 --> 2odecg3p + ocdca	0	0
1969	'PLIPA1A181pp'	-2.146	-2.1	-6.2		[p] : h2o + pa181 --> 2odec11eg3p + ocdcea	0	0
1970	'PLIPA1E120pp'	-2.146	-2.1	-6.2		[p] : h2o + pe120 --> 2agpe120 + ddca + h	0	0
1971	'PLIPA1E140pp'	-2.1464	-2.1	-6.2		[p] : h2o + pe140 --> 2agpe140 + h + ttdca	0	0
1972	'PLIPA1E141pp'	-2.9892	-3	-7.1		[p] : h2o + pe141 --> 2agpe141 + h + ttdcea	0	0
1973	'PLIPA1E160pp'	-2.1468	-2.1	-6.2		[p] : h2o + pe160 --> 2agpe160 + h + hdca	0	0
1974	'PLIPA1E161pp'	-2.1456	-2.1	-6.2		[p] : h2o + pe161 --> 2agpe161 + h + hdcea	0	0
1975	'PLIPA1E180pp'	-2.1462	-2.1	-6.2		[p] : h2o + pe180 --> 2agpe180 + h + ocdca	0	0
1976	'PLIPA1E181pp'	-2.146	-2.1	-6.2		[p] : h2o + pe181 --> 2agpe181 + h + ocdcea	0	0
1977	'PLIPA1G120pp'	-2.146	-2.1	-6.2		[p] : h2o + pg120 --> 2agpg120 + ddca + h	0	0
1978	'PLIPA1G140pp'	-2.1464	-2.1	-6.2		[p] : h2o + pg140 --> 2agpg140 + h + ttdca	0	0
1979	'PLIPA1G141pp'	-2.9892	-3	-7.1		[p] : h2o + pg141 --> 2agpg141 + h + ttdcea	0	0
1980	'PLIPA1G160pp'	-2.1468	-2.1	-6.2		[p] : h2o + pg160 --> 2agpg160 + h + hdca	0	0
1981	'PLIPA1G161pp'	-2.1456	-2.1	-6.2		[p] : h2o + pg161 --> 2agpg161 + h + hdcea	0	0
1982	'PLIPA1G180pp'	-2.1462	-2.1	-6.2		[p] : h2o + pg180 --> 2agpg180 + h + ocdca	0	0
1983	'PLIPA1G181pp'	-2.146	-2.1	-6.2		[p] : h2o + pg181 --> 2agpg181 + h + ocdcea	0	0
1984	'PLIPA2A120pp'	-2.146	-2.1	-6.2		[p] : h2o + pa120 --> 1ddecg3p + ddca + h	0	0
1985	'PLIPA2A140pp'	-2.1464	-2.1	-6.2		[p] : h2o + pa140 --> 1tdecg3p + h + ttdca	0	0
1986	'PLIPA2A141pp'	-2.9892	-3	-7.1		[p] : h2o + pa141 --> 1tdec7eg3p + h + ttdcea	0	0
1987	'PLIPA2A160pp'	-2.1458	-2.1	-6.2		[p] : h2o + pa160 --> 1hdecg3p + h + hdca	0	0
1988	'PLIPA2A161pp'	-2.1466	-2.1	-6.2		[p] : h2o + pa161 --> 1hdec9eg3p + h + hdcea	0	0
1989	'PLIPA2A180pp'	-2.1462	-2.1	-6.2		[p] : h2o + pa180 --> 1odecg3p + h + ocdca	0	0
1990	'PLIPA2A181pp'	-2.146	-2.1	-6.2		[p] : h2o + pa181 --> 1odec11eg3p + h + ocdcea	0	0
1991	'PLIPA2E120pp'	-2.146	-2.1	-6.2		[p] : h2o + pe120 --> 1agpe120 + ddca + h	0	0
1992	'PLIPA2E140pp'	-2.1464	-2.1	-6.2		[p] : h2o + pe140 --> 1agpe140 + h + ttdca	0	0
1993	'PLIPA2E141pp'	-3.8322	-3.8	-7.9		[p] : h2o + pe141 --> 1agpe141 + h + ttdcea	0	0
1994	'PLIPA2E160pp'	-2.1468	-2.1	-6.2		[p] : h2o + pe160 --> 1agpe160 + h + hdca	0	0
1995	'PLIPA2E161pp'	-2.1456	-2.1	-6.2		[p] : h2o + pe161 --> 1agpe161 + h + hdcea	0	0
1996	'PLIPA2E180pp'	-2.1462	-2.1	-6.2		[p] : h2o + pe180 --> 1agpe180 + h + ocdca	0	0
[truncated: 386 more rows]
